# Supplementary material for: Bis(2,6-diamino­pyridin-1-ium) hexa­aqua­cobalt(II) disulfate dihydrate
Source: Acta Crystallogr Sect E Struct Rep Online. 2010 Jul 10;66(Pt 8):m917–8. doi: 10.1107/S1600536810026693 (PMC3007492; doi:10.1107/S1600536810026693)
Supplement: Supplementary file 1 [file e-66-0m917-sup1.cif]

##############################################################################
###                                                                        ###
###        Electronic paper (Acta Crystallographica Section E)             ###
###                                                                        ###
##############################################################################
#                                                                            #
# This CIF contains the data in a paper accepted for publication in Acta     #
# Crystallographica Section E. It conforms to the requirements of Notes      #
# for Authors for Section E, and has been peer reviewed under the auspices   #
# of the IUCr Commission on Journals.                                        #
#                                                                            #
# Full details of the Crystallographic Information File format               #
# are given in the paper "The Crystallographic Information File (CIF):       #
# a New Standard Archive File for Crystallography" by S. R. Hall, F. H.      #
# Allen and I. D. Brown [Acta Cryst. (1991), A47, 655-685].                  #
#                                                                            #
# The current version of the core CIF dictionary is obtainable from          #
# ftp://ftp.iucr.org/pub/cif_core.dic. The current version number is 2.4.    #
#                                                                            #
# Software is freely available for graphical display of the structure(s) in  #
# this CIF.  For information consult the CIF home page http://www.iucr.org/  #
# cif/home.html                                                              #
#                                                                            #
# This file may be used for bona fide research purposes within the           #
# scientific community so long as proper attribution is given to the journal # 
# article from which it was obtained.                                        #
#                                                                            #
##############################################################################
                                             
data_global
_audit_creation_method     'form.cif (version 2.0)'
_journal_data_validation_number     ?
_journal_date_recd_electronic     2010-06-30
_journal_date_accepted     2010-07-06
_journal_name_full     'Acta Crystallographica, Section E'
_journal_year     2010
_journal_volume     66
_journal_issue      8
_journal_page_first     m917
_journal_page_last     m918
_journal_paper_category     QM
_journal_coeditor_code     HB5536
_publ_contact_author_name     'Prof. Fun, Hoong-Kun'
_publ_contact_author_address
;
      X-ray Crystallography Unit
      School of Physics
      Universiti Sains Malaysia
      11800 USM, Penang
      MALAYSIA
;
_publ_contact_author_email     'hkfun@usm.my'
_publ_contact_author_fax     '604 6579150'
_publ_contact_author_phone     '604 6533652'
_publ_section_title
;
Bis(2,6-diaminopyridin-1-ium) hexaaquacobalt(II) disulfate dihydrate
;
loop_
    _publ_author_name
    _publ_author_footnote
    _publ_author_address
    'Mohammad T. M. Al-Dajani' ?
;
      School of Pharmaceutical Sciences
      Universiti Sains Malaysia
      11800 USM, Penang
      Malaysia
;
    'Habibah A Wahab'
;
On secondment from: Malaysian Institute of Pharmaceuticals and Nutraceuticals,
      Ministry of Science, Technology and Innovation,
      Persiaran Bukit Jambul,
      11900, Penang,
      Malaysia.
;
;
      School of Pharmaceutical Sciences
      Universiti Sains Malaysia
      11800 USM, Penang
      Malaysia
;
    'Nornisah Mohamed'
;
      Additional correspondence author, e-mail: nornisah@usm.my.
;
;
      School of Pharmaceutical Sciences
      Universiti Sains Malaysia
      11800 USM, Penang
      Malaysia
;
    'Jia Hao Goh'
;
      Thomson Reuters ResearcherID: C-7576-2009.
;
;
      X-ray Crystallography Unit
      School of Physics
      Universiti Sains Malaysia
      11800 USM, Penang
      Malaysia
;
    'Hoong-Kun Fun'
;
      Thomson Reuters ResearcherID: A-3561-2009.
;
;     X-ray Crystallography Unit
      School of Physics
      Universiti Sains Malaysia
      11800 USM, Penang
      Malaysia
;
data_I
_audit_creation_method     SHELXL-97
_chemical_name_systematic
;
Bis(2,6-diaminopyridin-1-ium) hexaaquacobalt(II) disulfate dihydrate
;
_chemical_name_common     ?
_chemical_formula_moiety     'Co H12 O6 2+, 2(C5 H8 N3 +), 2(O4 S 2-), 2(H2 O)'
_chemical_formula_sum     'C10 H32 Co N6 O16 S2'
_chemical_formula_iupac     '(C5 H8 N3)2 [Co (H2 O)6] (S O4)2, 2H2 O'
_chemical_formula_weight     615.47
_chemical_melting_point     ?
_symmetry_cell_setting     orthorhombic
_symmetry_space_group_name_H-M     'P b c a'
_symmetry_space_group_name_Hall     '-P 2ac 2ab'
loop_
    _symmetry_equiv_pos_as_xyz
    'x, y, z'
    '-x+1/2, -y, z+1/2'
    '-x, y+1/2, -z+1/2'
    'x+1/2, -y+1/2, -z'
    '-x, -y, -z'
    'x-1/2, y, -z-1/2'
    'x, -y-1/2, z-1/2'
    '-x-1/2, y-1/2, z'
_cell_length_a     6.62190(10)
_cell_length_b     14.4347(2)
_cell_length_c     24.7590(3)
_cell_angle_alpha     90.00
_cell_angle_beta     90.00
_cell_angle_gamma     90.00
_cell_volume     2366.59(6)
_cell_formula_units_Z     4
_cell_measurement_reflns_used     9901
_cell_measurement_theta_min     3.49
_cell_measurement_theta_max     37.64
_cell_measurement_temperature     100.00(10)
_exptl_crystal_description     'block'
_exptl_crystal_colour     'red'
_exptl_crystal_size_max     0.35
_exptl_crystal_size_mid     0.31
_exptl_crystal_size_min     0.21
_exptl_crystal_density_diffrn     1.727
_exptl_crystal_density_meas     ?
_exptl_crystal_density_method     'not measured'
_exptl_crystal_F_000     1284
_exptl_absorpt_coefficient_mu     0.988
_exptl_absorpt_correction_type     multi-scan
_exptl_absorpt_process_details     '(<i>SADABS</i>; Bruker, 2009)'
_exptl_absorpt_correction_T_min     0.725
_exptl_absorpt_correction_T_max     0.821
_exptl_special_details
;
The crystal was placed in the cold stream of an Oxford Cryosystems
Cobra open-flow nitrogen cryostat (Cosier & Glazer, 1986) operating
at 100.0(1)K.
;
_diffrn_ambient_temperature     100.00(10)
_diffrn_radiation_type     MoK\a
_diffrn_radiation_wavelength     0.71073
_diffrn_radiation_source     'fine-focus sealed tube'
_diffrn_radiation_monochromator     graphite
_diffrn_measurement_device_type     'Bruker SMART APEXII CCD'
_diffrn_measurement_method     '\f and \w scans'
_diffrn_detector_area_resol_mean     ?
_diffrn_reflns_number     86569
_diffrn_reflns_av_R_equivalents     0.0301
_diffrn_reflns_av_sigmaI/netI     0.0135
_diffrn_reflns_theta_min     1.64
_diffrn_reflns_theta_max     37.73
_diffrn_reflns_theta_full     37.73
_diffrn_measured_fraction_theta_max     0.999
_diffrn_measured_fraction_theta_full     0.999
_diffrn_reflns_limit_h_min     -11
_diffrn_reflns_limit_h_max     11
_diffrn_reflns_limit_k_min     -24
_diffrn_reflns_limit_k_max     24
_diffrn_reflns_limit_l_min     -42
_diffrn_reflns_limit_l_max     42
_diffrn_standards_number     0
_diffrn_standards_interval_count     .
_diffrn_standards_interval_time     .
_diffrn_standards_decay_%     ?
_refine_special_details
;
 Refinement of F^2^ against ALL reflections.  The weighted R-factor wR and
 goodness of fit S are based on F^2^, conventional R-factors R are based
 on F, with F set to zero for negative F^2^. The threshold expression of
 F^2^ > 2sigma(F^2^) is used only for calculating R-factors(gt) etc. and is
 not relevant to the choice of reflections for refinement.  R-factors based
 on F^2^ are statistically about twice as large as those based on F, and R-
 factors based on ALL data will be even larger.
;
_reflns_number_total     6333
_reflns_number_gt     5758
_reflns_threshold_expression     I>2\s(I)
_refine_ls_structure_factor_coef     Fsqd
_refine_ls_matrix_type     full
_refine_ls_R_factor_all     0.0260
_refine_ls_R_factor_gt     0.0224
_refine_ls_wR_factor_gt     0.0618
_refine_ls_wR_factor_ref     0.0635
_refine_ls_goodness_of_fit_ref     1.080
_refine_ls_restrained_S_all     1.080
_refine_ls_number_reflns     6333
_refine_ls_number_parameters     224
_refine_ls_number_restraints     0
_refine_ls_hydrogen_treatment     refall
_refine_ls_weighting_scheme     calc
_refine_ls_weighting_details
         'calc w=1/[\s^2^(Fo^2^)+(0.0322P)^2^+0.6554P] where P=(Fo^2^+2Fc^2^)/3'
_atom_sites_solution_hydrogens     geom
_atom_sites_solution_primary     direct
_atom_sites_solution_secondary     difmap
_refine_ls_shift/su_max     0.001
_refine_ls_shift/su_mean     0.000
_refine_diff_density_max     0.601
_refine_diff_density_min     -0.377
_refine_ls_extinction_method     none
_refine_ls_extinction_coef     ?
loop_
    _atom_type_symbol
    _atom_type_description
    _atom_type_scat_dispersion_real
    _atom_type_scat_dispersion_imag
    _atom_type_scat_source
    'C' 'C' 0.0033 0.0016
                         'International Tables Vol C Tables 4.2.6.8 and 6.1.1.4'
    'H' 'H' 0.0000 0.0000
                         'International Tables Vol C Tables 4.2.6.8 and 6.1.1.4'
    'N' 'N' 0.0061 0.0033
                         'International Tables Vol C Tables 4.2.6.8 and 6.1.1.4'
    'O' 'O' 0.0106 0.0060
                         'International Tables Vol C Tables 4.2.6.8 and 6.1.1.4'
    'S' 'S' 0.1246 0.1234
                         'International Tables Vol C Tables 4.2.6.8 and 6.1.1.4'
    'Co' 'Co' 0.3494 0.9721
                         'International Tables Vol C Tables 4.2.6.8 and 6.1.1.4'
_computing_data_collection     'APEX2 (Bruker, 2009)'
_computing_cell_refinement     'SAINT (Bruker, 2009)'
_computing_data_reduction     'SAINT (Bruker, 2009)'
_computing_structure_solution     'SHELXTL (Sheldrick, 2008)'
_computing_structure_refinement     'SHELXTL (Sheldrick, 2008)'
_computing_molecular_graphics     'SHELXTL (Sheldrick, 2008)'
_computing_publication_material
;
SHELXTL (Sheldrick, 2008) and PLATON (Spek, 2009)
;
loop_
    _atom_site_type_symbol
    _atom_site_label
    _atom_site_fract_x
    _atom_site_fract_y
    _atom_site_fract_z
    _atom_site_U_iso_or_equiv
    _atom_site_adp_type
    _atom_site_calc_flag
    _atom_site_refinement_flags
    _atom_site_occupancy
    _atom_site_disorder_assembly
    _atom_site_disorder_group
    Co Co1 0.5000 0.5000 0.5000 0.00813(3) Uani d S 1 . .
    O O1W 0.60030(8) 0.62537(4) 0.46843(2) 0.01288(8) Uani d . 1 . .
    O O2W 0.37213(8) 0.57254(4) 0.56500(2) 0.01253(8) Uani d . 1 . .
    O O3W 0.23481(8) 0.51148(4) 0.45350(2) 0.01281(9) Uani d . 1 . .
    O O4W 0.50958(8) 0.83091(4) 0.53640(2) 0.01281(9) Uani d . 1 . .
    S S1 0.86829(2) 0.696844(10) 0.616698(6) 0.00760(3) Uani d . 1 . .
    O O1 0.93408(8) 0.79469(3) 0.62001(2) 0.01200(8) Uani d . 1 . .
    O O2 0.64851(8) 0.69401(4) 0.60506(2) 0.01254(8) Uani d . 1 . .
    O O3 0.97898(8) 0.64929(4) 0.57237(2) 0.01158(8) Uani d . 1 . .
    O O4 0.90760(9) 0.65018(4) 0.66828(2) 0.01417(9) Uani d . 1 . .
    N N1 0.89603(9) 0.85415(4) 0.72893(2) 0.00943(8) Uani d . 1 . .
    N N2 0.97396(10) 0.72061(4) 0.77643(3) 0.01420(10) Uani d . 1 . .
    N N3 0.82794(10) 0.97979(4) 0.67371(2) 0.01328(10) Uani d . 1 . .
    C C1 0.91746(10) 0.81030(4) 0.77745(2) 0.00979(9) Uani d . 1 . .
    C C2 0.88017(10) 0.86024(5) 0.82461(3) 0.01229(10) Uani d . 1 . .
    C C3 0.82632(11) 0.95288(5) 0.82032(3) 0.01297(10) Uani d . 1 . .
    C C4 0.80547(11) 0.99626(5) 0.77070(3) 0.01179(10) Uani d . 1 . .
    C C5 0.84005(9) 0.94478(4) 0.72390(2) 0.00965(9) Uani d . 1 . .
    H H1W1 0.542(2) 0.6492(10) 0.4413(6) 0.030(4) Uiso d . 1 . .
    H H2W1 0.724(2) 0.6368(10) 0.4648(6) 0.028(3) Uiso d . 1 . .
    H H1W2 0.451(2) 0.6080(10) 0.5781(6) 0.025(3) Uiso d . 1 . .
    H H2W2 0.264(2) 0.5990(10) 0.5680(6) 0.030(4) Uiso d . 1 . .
    H H1W3 0.160(2) 0.5580(11) 0.4558(6) 0.029(4) Uiso d . 1 . .
    H H2W3 0.165(2) 0.4675(11) 0.4463(6) 0.028(3) Uiso d . 1 . .
    H H1W4 0.559(3) 0.7850(12) 0.5544(6) 0.036(4) Uiso d . 1 . .
    H H2W4 0.514(2) 0.8192(13) 0.5055(6) 0.032(4) Uiso d . 1 . .
    H H1N1 0.923(2) 0.8224(9) 0.6993(5) 0.021(3) Uiso d . 1 . .
    H H2N2 1.014(2) 0.6963(10) 0.8039(6) 0.023(3) Uiso d . 1 . .
    H H1N3 0.836(2) 0.9442(9) 0.6464(5) 0.021(3) Uiso d . 1 . .
    H H1N2 0.983(2) 0.6940(10) 0.7493(6) 0.023(3) Uiso d . 1 . .
    H H2N3 0.769(2) 1.0311(10) 0.6695(5) 0.022(3) Uiso d . 1 . .
    H H2 0.888(2) 0.8281(9) 0.8575(5) 0.024(3) Uiso d . 1 . .
    H H3 0.794(2) 0.9854(9) 0.8525(5) 0.017(3) Uiso d . 1 . .
    H H4 0.768(2) 1.0617(9) 0.7676(5) 0.021(3) Uiso d . 1 . .
loop_
    _atom_site_aniso_label
    _atom_site_aniso_U_11
    _atom_site_aniso_U_22
    _atom_site_aniso_U_33
    _atom_site_aniso_U_12
    _atom_site_aniso_U_13
    _atom_site_aniso_U_23
    Co1 0.00772(5) 0.00786(5) 0.00880(5) -0.00035(4) -0.00063(4) 0.00026(3)
    O1W 0.01163(19) 0.0125(2) 0.0145(2) -0.00216(16) -0.00227(17) 0.00427(15)
    O2W 0.01003(19) 0.0139(2) 0.01366(19) -0.00017(16) -0.00004(16) -0.00345(16)
    O3W 0.01056(19) 0.01071(19) 0.0172(2) 0.00053(16) -0.00386(17) -0.00187(15)
    O4W 0.0138(2) 0.0137(2) 0.01087(19) 0.00064(16) -0.00068(16) -0.00023(16)
    S1 0.00845(6) 0.00744(6) 0.00691(5) -0.00042(4) 0.00023(4) -0.00030(4)
    O1 0.0154(2) 0.00811(18) 0.01252(19) -0.00296(16) 0.00154(17) -0.00110(14)
    O2 0.00834(18) 0.0135(2) 0.0158(2) -0.00022(15) -0.00093(16) -0.00211(16)
    O3 0.01201(19) 0.01219(19) 0.01052(18) 0.00079(15) 0.00229(15) -0.00298(15)
    O4 0.0201(2) 0.0137(2) 0.00873(17) -0.00068(18) -0.00182(17) 0.00294(15)
    N1 0.0103(2) 0.0097(2) 0.00826(19) 0.00011(16) -0.00031(16) -0.00037(15)
    N2 0.0180(3) 0.0110(2) 0.0136(2) 0.00237(19) -0.0038(2) 0.00052(18)
    N3 0.0147(2) 0.0138(2) 0.0113(2) 0.00146(19) -0.00063(19) 0.00307(17)
    C1 0.0089(2) 0.0109(2) 0.0096(2) -0.00068(18) -0.00122(18) 0.00055(17)
    C2 0.0127(2) 0.0153(3) 0.0089(2) 0.0001(2) -0.00031(19) -0.00021(18)
    C3 0.0119(2) 0.0157(3) 0.0113(2) 0.0000(2) 0.0004(2) -0.00380(19)
    C4 0.0112(2) 0.0108(2) 0.0134(2) 0.00028(19) 0.0003(2) -0.00217(18)
    C5 0.0080(2) 0.0101(2) 0.0109(2) -0.00041(18) -0.00031(18) 0.00074(17)
_geom_special_details
;
 All esds (except the esd in the dihedral angle between two l.s. planes)
 are estimated using the full covariance matrix.  The cell esds are taken
 into account individually in the estimation of esds in distances, angles
 and torsion angles; correlations between esds in cell parameters are only
 used when they are defined by crystal symmetry.  An approximate (isotropic)
 treatment of cell esds is used for estimating esds involving l.s. planes.
;
loop_
    _geom_bond_atom_site_label_1
    _geom_bond_atom_site_label_2
    _geom_bond_site_symmetry_2
    _geom_bond_distance
    _geom_bond_publ_flag
    Co1 O1W 5_666 2.0801(5) ?
    Co1 O1W . 2.0801(5) y
    Co1 O2W 5_666 2.0985(5) ?
    Co1 O2W . 2.0985(5) y
    Co1 O3W 5_666 2.1064(5) ?
    Co1 O3W . 2.1064(5) y
    O1W H1W1 . 0.848(16) ?
    O1W H2W1 . 0.841(16) ?
    O2W H1W2 . 0.799(15) ?
    O2W H2W2 . 0.817(16) ?
    O3W H1W3 . 0.836(16) ?
    O3W H2W3 . 0.806(16) ?
    O4W H1W4 . 0.863(17) ?
    O4W H2W4 . 0.784(16) ?
    S1 O4 . 1.4672(5) ?
    S1 O1 . 1.4803(5) ?
    S1 O2 . 1.4842(5) ?
    S1 O3 . 1.4875(5) ?
    N1 C1 . 1.3652(8) ?
    N1 C5 . 1.3654(8) ?
    N1 H1N1 . 0.884(13) ?
    N2 C1 . 1.3478(9) ?
    N2 H2N2 . 0.810(14) ?
    N2 H1N2 . 0.776(15) ?
    N3 C5 . 1.3438(8) ?
    N3 H1N3 . 0.851(14) ?
    N3 H2N3 . 0.843(15) ?
    C1 C2 . 1.3942(9) ?
    C2 C3 . 1.3881(10) ?
    C2 H2 . 0.938(13) ?
    C3 C4 . 1.3859(10) ?
    C3 H3 . 0.949(13) ?
    C4 C5 . 1.3953(9) ?
    C4 H4 . 0.980(13) ?
loop_
    _geom_angle_atom_site_label_1
    _geom_angle_atom_site_label_2
    _geom_angle_atom_site_label_3
    _geom_angle_site_symmetry_1
    _geom_angle_site_symmetry_3
    _geom_angle
    _geom_angle_publ_flag
    O1W Co1 O1W 5_666 . 180.0 ?
    O1W Co1 O2W 5_666 5_666 89.02(2) ?
    O1W Co1 O2W . 5_666 90.98(2) ?
    O1W Co1 O2W 5_666 . 90.98(2) ?
    O1W Co1 O2W . . 89.02(2) ?
    O2W Co1 O2W 5_666 . 180.0 ?
    O1W Co1 O3W 5_666 5_666 89.56(2) ?
    O1W Co1 O3W . 5_666 90.44(2) ?
    O2W Co1 O3W 5_666 5_666 92.50(2) ?
    O2W Co1 O3W . 5_666 87.50(2) ?
    O1W Co1 O3W 5_666 . 90.44(2) ?
    O1W Co1 O3W . . 89.56(2) ?
    O2W Co1 O3W 5_666 . 87.50(2) ?
    O2W Co1 O3W . . 92.50(2) ?
    O3W Co1 O3W 5_666 . 180.0 ?
    Co1 O1W H1W1 . . 120.3(10) ?
    Co1 O1W H2W1 . . 121.4(10) ?
    H1W1 O1W H2W1 . . 106.3(14) ?
    Co1 O2W H1W2 . . 111.5(11) ?
    Co1 O2W H2W2 . . 131.1(10) ?
    H1W2 O2W H2W2 . . 103.8(14) ?
    Co1 O3W H1W3 . . 121.3(10) ?
    Co1 O3W H2W3 . . 122.5(11) ?
    H1W3 O3W H2W3 . . 108.0(16) ?
    H1W4 O4W H2W4 . . 109.0(17) ?
    O4 S1 O1 . . 109.73(3) ?
    O4 S1 O2 . . 109.29(3) ?
    O1 S1 O2 . . 109.01(3) ?
    O4 S1 O3 . . 110.06(3) ?
    O1 S1 O3 . . 109.64(3) ?
    O2 S1 O3 . . 109.10(3) ?
    C1 N1 C5 . . 123.55(5) ?
    C1 N1 H1N1 . . 117.9(9) ?
    C5 N1 H1N1 . . 118.5(9) ?
    C1 N2 H2N2 . . 119.5(10) ?
    C1 N2 H1N2 . . 120.9(11) ?
    H2N2 N2 H1N2 . . 119.0(15) ?
    C5 N3 H1N3 . . 120.2(9) ?
    C5 N3 H2N3 . . 118.2(9) ?
    H1N3 N3 H2N3 . . 117.5(13) ?
    N2 C1 N1 . . 117.24(6) ?
    N2 C1 C2 . . 124.16(6) ?
    N1 C1 C2 . . 118.60(6) ?
    C3 C2 C1 . . 118.66(6) ?
    C3 C2 H2 . . 123.9(8) ?
    C1 C2 H2 . . 117.4(8) ?
    C4 C3 C2 . . 121.91(6) ?
    C4 C3 H3 . . 120.0(8) ?
    C2 C3 H3 . . 118.0(8) ?
    C3 C4 C5 . . 118.63(6) ?
    C3 C4 H4 . . 122.0(8) ?
    C5 C4 H4 . . 119.4(8) ?
    N3 C5 N1 . . 117.44(6) ?
    N3 C5 C4 . . 123.90(6) ?
    N1 C5 C4 . . 118.63(6) ?
loop_
    _geom_torsion_atom_site_label_1
    _geom_torsion_atom_site_label_2
    _geom_torsion_atom_site_label_3
    _geom_torsion_atom_site_label_4
    _geom_torsion_site_symmetry_1
    _geom_torsion_site_symmetry_2
    _geom_torsion_site_symmetry_3
    _geom_torsion_site_symmetry_4
    _geom_torsion
    _geom_torsion_publ_flag
    C5 N1 C1 N2 . . . . -179.89(6) ?
    C5 N1 C1 C2 . . . . 0.09(10) ?
    N2 C1 C2 C3 . . . . 178.85(7) ?
    N1 C1 C2 C3 . . . . -1.13(10) ?
    C1 C2 C3 C4 . . . . 1.12(11) ?
    C2 C3 C4 C5 . . . . -0.05(11) ?
    C1 N1 C5 N3 . . . . 178.90(6) ?
    C1 N1 C5 C4 . . . . 0.99(10) ?
    C3 C4 C5 N3 . . . . -178.76(7) ?
    C3 C4 C5 N1 . . . . -0.99(10) ?
loop_
    _geom_hbond_atom_site_label_D
    _geom_hbond_atom_site_label_H
    _geom_hbond_atom_site_label_A
    _geom_hbond_site_symmetry_A
    _geom_hbond_distance_DH
    _geom_hbond_distance_HA
    _geom_hbond_distance_DA
    _geom_hbond_angle_DHA
    _geom_hbond_publ_flag
    O1W H1W1 O1 4_466 0.848(14) 1.863(15) 2.7088(7) 175.4(13) yes
    O1W H2W1 O4W 4_566 0.840(13) 1.948(13) 2.7853(8) 174.2(13) yes
    O2W H1W2 O2 . 0.800(14) 1.923(14) 2.7217(8) 176.3(14) yes
    O2W H2W2 O3 1_455 0.815(14) 2.025(13) 2.8352(8) 172.7(15) yes
    O3W H1W3 O4W 4_466 0.836(15) 1.898(15) 2.7318(8) 175.1(13) yes
    O3W H2W3 O3 5_666 0.805(15) 1.991(15) 2.7928(8) 173.6(14) yes
    O4W H1W4 O2 . 0.863(17) 1.910(17) 2.7643(8) 169.9(16) yes
    O4W H2W4 O3 4_466 0.784(15) 1.994(15) 2.7157(7) 152.8(18) yes
    N1 H1N1 O1 . 0.883(13) 2.005(12) 2.8412(7) 157.6(12) yes
    N2 H2N2 O2 6_657 0.810(15) 2.424(15) 3.1769(9) 155.1(13) yes
    N3 H1N3 O1 . 0.851(13) 2.347(13) 3.0660(7) 142.6(11) yes
    N2 H1N2 O4 . 0.776(15) 2.162(15) 2.8977(9) 158.5(14) yes
    N3 H2N3 O4 8_765 0.844(14) 2.079(14) 2.9155(8) 171.0(12) yes
