# Supplementary material for: Bis(2,6-diamino­pyridin-1-ium) hexa­aqua­cobalt(II) disulfate dihydrate
Source: Acta Crystallogr Sect E Struct Rep Online. 2010 Jul 10;66(Pt 8):m917–8. doi: 10.1107/S1600536810026693 (PMC3007492; doi:10.1107/S1600536810026693)
Supplement: Supplementary file 2 [file e-66-0m917-Isup2.hkl]

# 
# h,k,l, Fc-squared, Fo-squared, sigma(Fo-squared) and status flag 
# 
data_I
_shelx_title ' phco_0m in Pbca (100K)' 
_shelx_refln_list_code          4 
_shelx_F_calc_maximum      340.03 
_exptl_crystal_F_000      1284.00 
_reflns_d_resolution_high  0.5807 
 
loop_ 
 _symmetry_equiv_pos_as_xyz 
 'x, y, z' 
 '-x+1/2, -y, z+1/2' 
 '-x, y+1/2, -z+1/2' 
 'x+1/2, -y+1/2, -z' 
 '-x, -y, -z' 
 'x-1/2, y, -z-1/2' 
 'x, -y-1/2, z-1/2' 
 '-x-1/2, y-1/2, z' 
 
_cell_length_a     6.6219 
_cell_length_b    14.4347 
_cell_length_c    24.7590 
_cell_angle_alpha  90.000 
_cell_angle_beta   90.000 
_cell_angle_gamma  90.000 
 
_shelx_F_squared_multiplier     1.000 
 
loop_ 
 _refln_index_h 
 _refln_index_k 
 _refln_index_l 
 _refln_F_squared_calc 
 _refln_F_squared_meas 
 _refln_F_squared_sigma 
 _refln_observed_status 
   2   0   0    29490.44    31028.00    683.78 o 
   4   0   0     3885.69     4897.87     54.29 o 
   6   0   0     5520.85     5118.09     60.52 o 
   8   0   0     8292.87     7893.03    103.41 o 
  10   0   0      623.98      687.07     27.64 o 
   2   1   0    55925.45    52746.80    551.51 o 
   4   1   0     4888.19     5359.27     38.08 o 
   6   1   0     1243.22     1294.97     16.37 o 
   8   1   0        5.82        2.41      3.60 o 
  10   1   0      527.79      493.87     18.40 o 
   0   2   0       80.56       34.55      3.05 o 
   2   2   0    29453.38    30655.05    292.09 o 
   4   2   0    12298.74    12360.01     83.31 o 
   6   2   0     3556.72     3767.10     39.72 o 
   8   2   0       26.73       33.85      4.59 o 
  10   2   0      799.83      816.51     25.04 o 
   2   3   0     2097.17     2473.37     20.94 o 
   4   3   0     3955.07     4508.17     31.12 o 
   6   3   0      101.96       96.64      5.72 o 
   8   3   0      312.49      308.42     10.36 o 
  10   3   0      124.52      134.23     10.64 o 
   0   4   0     6199.36     5860.24     73.11 o 
   2   4   0     3880.97     4624.31     33.79 o 
   4   4   0    12916.92    13405.74     85.21 o 
   6   4   0     6291.75     6321.53     60.96 o 
   8   4   0       35.28       34.18      5.15 o 
  10   4   0       33.88       26.71      7.02 o 
   2   5   0      372.33      369.68      4.95 o 
   4   5   0     3734.20     4235.84     30.08 o 
   6   5   0       96.68      103.04      5.40 o 
   8   5   0     1290.00     1273.07     23.83 o 
  10   5   0      289.26      259.49     14.01 o 
   0   6   0   115617.55   109614.53   1579.38 o 
   2   6   0    10209.95     9983.15     74.61 o 
   4   6   0     4117.41     3964.72     27.31 o 
   6   6   0     1567.41     1466.03     17.71 o 
   8   6   0     2480.00     2348.93     31.79 o 
  10   6   0     1486.11     1453.52     29.21 o 
   2   7   0    14698.76    16218.97    102.98 o 
   4   7   0        5.60       12.24      3.45 o 
   6   7   0     1088.47     1068.10     16.90 o 
   8   7   0        9.86        7.21      4.53 o 
  10   7   0      112.52       85.35      9.93 o 
   0   8   0      190.54      213.45      4.80 o 
   2   8   0     1274.64     1312.62     10.99 o 
   4   8   0    17071.43    17168.68    115.12 o 
   6   8   0       27.32       43.81      5.91 o 
   8   8   0       43.26       37.17      6.36 o 
  10   8   0     3140.38     3038.99     59.53 o 
   2   9   0      857.34      743.85      7.64 o 
   4   9   0      638.63      682.40     11.94 o 
   6   9   0     1042.32     1031.65     16.97 o 
   8   9   0      202.13      216.69     11.66 o 
  10   9   0      337.56      373.22     19.37 o 
   0  10   0    11190.59    11053.10     94.31 o 
   2  10   0      257.68      243.21      6.28 o 
   4  10   0      369.34      385.08      8.79 o 
   6  10   0      850.30      841.43     17.44 o 
   8  10   0     1422.37     1426.01     25.19 o 
  10  10   0       20.08       26.43      9.16 o 
   2  11   0        4.46        3.12      2.02 o 
   4  11   0        0.46        7.38      3.06 o 
   6  11   0       36.09       38.36      5.05 o 
   8  11   0      255.96      297.98     14.04 o 
  10  11   0       11.74        1.75     12.43 o 
   0  12   0        8.76       35.70     11.40 o 
   2  12   0     1527.41     1666.55     20.94 o 
   4  12   0    12075.41    11589.64     96.30 o 
   6  12   0     1205.93     1146.78     20.95 o 
   8  12   0      598.05      601.20     16.52 o 
   2  13   0     2611.96     2189.03     28.04 o 
   4  13   0      205.57      197.38      8.02 o 
   6  13   0       51.89       40.09      5.56 o 
   8  13   0      187.94      193.13     11.44 o 
   0  14   0    15459.48    14650.42    146.43 o 
   2  14   0     3084.58     3149.98     37.33 o 
   4  14   0      462.80      496.68     12.07 o 
   6  14   0      201.46      201.94      9.82 o 
   8  14   0     1303.72     1281.80     27.61 o 
   2  15   0     1037.84     1013.51     18.19 o 
   4  15   0      964.45      938.28     20.43 o 
   6  15   0        2.97       10.24      5.82 o 
   8  15   0        1.62        4.99      6.97 o 
   0  16   0     6263.55     6112.08    116.29 o 
   2  16   0       10.47       20.04      4.69 o 
   4  16   0      440.14      455.18     17.31 o 
   6  16   0      628.91      648.96     23.83 o 
   8  16   0     1129.76     1164.15     40.41 o 
   2  17   0     1110.45     1031.78     23.91 o 
   4  17   0        1.36        5.74      7.21 o 
   6  17   0     1173.66     1106.41     28.46 o 
   8  17   0        6.22      -18.82     18.82 o 
   0  18   0      227.40      263.69     34.70 o 
   2  18   0      879.46      892.74     32.82 o 
   4  18   0     9398.93     9430.58    119.94 o 
   6  18   0     1738.34     1728.21     37.31 o 
   2  19   0     2833.99     2835.47     59.50 o 
   4  19   0      546.03      515.94     19.93 o 
   6  19   0      597.88      563.90     22.69 o 
   0  20   0     7483.35     7603.83    147.96 o 
   2  20   0      362.00      342.13     22.69 o 
   4  20   0      163.85      159.07     13.40 o 
   6  20   0      566.15      540.72     22.61 o 
   2  21   0     1950.96     1940.48     62.27 o 
   4  21   0       50.41       43.50     12.64 o 
   6  21   0      245.71      214.08     25.52 o 
   0  22   0      107.70      141.20     24.57 o 
   2  22   0      332.93      340.51     24.33 o 
   4  22   0     1261.32     1330.54     82.88 o 
   2  23   0      196.53      192.54     20.17 o 
   4  23   0        1.27        2.53     11.04 o 
   0  24   0       20.89       24.05     15.53 o 
   2  24   0      408.10      445.42     29.22 o 
   1   1   1     7972.33     7613.81     56.24 o 
   2   1   1    10182.84    11058.94     80.08 o 
   3   1   1     1178.43     1034.20      8.37 o 
   4   1   1     4245.28     4639.90     24.73 o 
   5   1   1      222.57      204.93      3.27 o 
   6   1   1      168.62      169.01      4.55 o 
   7   1   1     1562.36     1508.08     14.14 o 
   8   1   1       67.23       71.34      4.07 o 
   9   1   1      286.73      254.29      7.58 o 
  10   1   1      817.28      796.23     14.69 o 
  11   1   1      672.71      678.58     19.64 o 
   0   2   1     1656.45     1528.26     15.35 o 
   1   2   1     5580.24     5883.22     34.30 o 
   2   2   1      300.41      338.62      3.36 o 
   3   2   1     4139.16     4632.74     29.05 o 
   4   2   1      170.57      224.40      2.66 o 
   5   2   1      711.33      684.25      5.88 o 
   6   2   1      259.89      254.00      6.04 o 
   7   2   1      282.93      292.91      6.36 o 
   8   2   1      494.29      487.82      8.33 o 
   9   2   1       86.11       86.49      4.89 o 
  10   2   1      154.08      154.93      7.92 o 
  11   2   1       62.79       60.29      8.78 o 
   1   3   1    35844.41    35095.11    198.03 o 
   2   3   1     2331.35     2233.98     15.17 o 
   3   3   1    14497.34    15187.17     80.63 o 
   4   3   1     2983.32     3279.05     17.16 o 
   5   3   1     4053.28     3805.64     21.47 o 
   6   3   1       91.58      101.71      4.76 o 
   7   3   1     8534.69     8187.22     53.24 o 
   8   3   1      972.19      958.99     11.82 o 
   9   3   1     1958.90     1921.63     21.04 o 
  10   3   1       34.63       36.13      5.19 o 
  11   3   1      340.49      345.50     15.42 o 
   0   4   1    14293.29    14276.57    136.28 o 
   1   4   1    18216.77    18303.55    104.35 o 
   2   4   1     2110.30     2389.81     13.52 o 
   3   4   1     2224.13     2336.48     14.30 o 
   4   4   1     1163.62     1196.21      7.67 o 
   5   4   1     5165.50     5069.92     28.47 o 
   6   4   1     4354.65     4377.44     30.43 o 
   7   4   1      833.17      847.45     11.18 o 
   8   4   1      347.72      353.87      7.72 o 
   9   4   1     1501.97     1446.17     15.97 o 
  10   4   1      501.04      455.00     12.27 o 
  11   4   1       33.48       31.88      7.80 o 
   1   5   1      254.08      379.54      3.15 o 
   2   5   1     1481.64     1815.09     11.46 o 
   3   5   1    10932.55    10821.11     46.23 o 
   4   5   1       41.20       57.15      1.73 o 
   5   5   1     5319.75     5331.46     29.95 o 
   6   5   1     1099.31     1103.43     11.56 o 
   7   5   1      182.88      203.96      5.90 o 
   8   5   1      194.65      182.83      6.19 o 
   9   5   1      110.94      106.29      5.56 o 
  10   5   1     1406.46     1380.22     20.87 o 
  11   5   1     1181.93     1223.29     25.22 o 
   0   6   1       94.76       52.64      2.37 o 
   1   6   1      233.68      289.97      2.80 o 
   2   6   1      256.51      308.13      3.38 o 
   3   6   1      790.65      854.96      5.80 o 
   4   6   1     1428.69     1430.76      8.78 o 
   5   6   1     3819.81     3803.60     23.41 o 
   6   6   1       15.60       10.62      2.07 o 
   7   6   1        1.12        1.28      2.22 o 
   8   6   1     3192.03     3157.57     27.13 o 
   9   6   1      417.74      442.71      9.40 o 
  10   6   1        1.05        3.96      4.33 o 
  11   6   1       17.87       17.06      7.28 o 
   1   7   1       78.14       35.42      1.56 o 
   2   7   1     1009.11     1105.12      7.02 o 
   3   7   1      854.94      881.86      5.79 o 
   4   7   1      644.58      631.13      5.93 o 
   5   7   1      469.55      485.75      6.35 o 
   6   7   1      881.45      874.11      9.28 o 
   7   7   1     1736.68     1677.26     16.11 o 
   8   7   1        0.91        2.24      3.03 o 
   9   7   1      543.12      540.94     12.14 o 
  10   7   1      826.86      830.61     17.33 o 
   0   8   1     8678.71     9607.88     57.93 o 
   1   8   1       35.57       45.65      1.40 o 
   2   8   1      706.46      801.47      5.39 o 
   3   8   1     1268.13     1335.43      7.97 o 
   4   8   1      906.74      950.14      8.46 o 
   5   8   1      565.89      573.64      7.18 o 
   6   8   1     1151.48     1110.29     12.56 o 
   7   8   1       72.35       79.03      4.90 o 
   8   8   1      353.09      351.68     10.10 o 
   9   8   1      124.07      118.24      6.83 o 
  10   8   1        7.51       25.46      7.88 o 
   1   9   1    16641.78    17128.00     67.31 o 
   2   9   1      176.86      177.81      2.39 o 
   3   9   1    10099.98    10013.12     49.04 o 
   4   9   1       23.57       24.40      1.99 o 
   5   9   1     2777.80     2712.23     20.87 o 
   6   9   1       93.85       92.33      4.28 o 
   7   9   1     1345.87     1326.16     17.15 o 
   8   9   1      187.80      178.78      7.59 o 
   9   9   1      614.30      633.23     12.99 o 
  10   9   1        3.59        8.39      5.75 o 
   0  10   1     1199.92     1406.19     10.48 o 
   1  10   1        0.23        2.15      0.88 o 
   2  10   1     1291.47     1367.20      8.53 o 
   3  10   1     1012.05      960.45      7.61 o 
   4  10   1     1272.10     1221.10     11.59 o 
   5  10   1       76.83       77.38      3.84 o 
   6  10   1        1.63        3.55      2.50 o 
   7  10   1       97.55       99.26      4.91 o 
   8  10   1       34.35       28.80      4.21 o 
   9  10   1        6.39        7.94      4.06 o 
  10  10   1        2.69       -5.26      5.26 o 
   1  11   1     1636.52     1575.43     10.10 o 
   2  11   1      344.29      346.67      4.67 o 
   3  11   1     2425.14     2466.33     16.61 o 
   4  11   1      431.28      421.03      6.69 o 
   5  11   1     2060.90     2018.75     17.26 o 
   6  11   1     1297.21     1196.52     19.29 o 
   7  11   1     1085.68     1091.15     13.68 o 
   8  11   1       42.86       32.69      4.50 o 
   9  11   1       75.41       81.53      6.03 o 
  10  11   1       94.41       89.52      8.31 o 
   0  12   1        5.05        7.45      2.90 o 
   1  12   1      194.31      215.37      3.60 o 
   2  12   1      595.02      529.96      6.47 o 
   3  12   1      647.51      639.36      8.12 o 
   4  12   1     2602.75     2476.02     19.60 o 
   5  12   1     2411.17     2352.94     20.20 o 
   6  12   1      233.66      205.47      6.55 o 
   7  12   1      148.37      139.82      6.02 o 
   8  12   1      685.70      671.07     13.08 o 
   9  12   1      233.14      212.19      9.45 o 
   1  13   1     1369.35     1390.69     11.52 o 
   2  13   1        1.42        6.55      2.23 o 
   3  13   1       74.95       72.90      3.77 o 
   4  13   1      458.99      379.49      6.96 o 
   5  13   1      208.75      212.31      6.16 o 
   6  13   1      700.25      677.93     12.36 o 
   7  13   1     2490.43     2504.79     24.48 o 
   8  13   1       40.00       54.76      5.33 o 
   9  13   1      559.21      560.73     14.99 o 
   0  14   1       64.72      121.73      5.32 o 
   1  14   1     3603.46     3588.53     26.65 o 
   2  14   1      707.72      668.60     10.33 o 
   3  14   1      313.82      290.46      7.80 o 
   4  14   1      380.33      410.01      8.40 o 
   5  14   1     1189.86     1157.43     15.64 o 
   6  14   1      219.34      209.25      7.30 o 
   7  14   1      380.85      375.48      9.77 o 
   8  14   1      583.22      596.89     13.20 o 
   9  14   1      532.79      555.55     16.07 o 
   1  15   1     2950.53     3000.21     24.64 o 
   2  15   1        0.27       -0.03      2.62 o 
   3  15   1     3712.50     3637.71     36.73 o 
   4  15   1      100.05      102.60      7.53 o 
   5  15   1     1331.46     1317.39     16.57 o 
   6  15   1      541.11      539.40     10.79 o 
   7  15   1      337.86      338.68     10.35 o 
   8  15   1       43.84       41.81      6.48 o 
   9  15   1      246.55      247.26     28.53 o 
   0  16   1      193.73      208.22     12.89 o 
   1  16   1       12.05       18.55      3.29 o 
   2  16   1       12.35       12.56      3.21 o 
   3  16   1      526.33      534.35     12.11 o 
   4  16   1      345.81      342.72     10.23 o 
   5  16   1      455.33      422.34     11.74 o 
   6  16   1      593.94      579.43     18.56 o 
   7  16   1        0.06        0.73      4.71 o 
   8  16   1      202.49      211.44     12.97 o 
   1  17   1     2361.14     2304.21     26.63 o 
   2  17   1      159.37      139.53      6.93 o 
   3  17   1      362.76      332.37     10.16 o 
   4  17   1      289.47      270.69     10.37 o 
   5  17   1      105.40      106.26      7.69 o 
   6  17   1        0.16        7.75      5.46 o 
   7  17   1     1428.64     1415.34     26.59 o 
   8  17   1      117.02      102.49     19.86 o 
   0  18   1      257.74      236.08     15.57 o 
   1  18   1      385.07      357.51     12.62 o 
   2  18   1        0.89        4.41      4.68 o 
   3  18   1       79.20       88.51      6.51 o 
   4  18   1        7.13       11.65      5.16 o 
   5  18   1       48.95       49.05      6.46 o 
   6  18   1        1.56        6.84      5.65 o 
   7  18   1        0.96       -0.55      5.90 o 
   1  19   1      325.66      310.77     12.48 o 
   2  19   1       22.14       32.80      6.13 o 
   3  19   1     1303.45     1343.09     21.35 o 
   4  19   1      230.60      227.02     11.09 o 
   5  19   1      465.45      473.53     14.37 o 
   6  19   1        8.33        8.39      6.00 o 
   7  19   1      185.29      196.66     13.95 o 
   0  20   1       75.03       73.79     10.79 o 
   1  20   1      814.27      771.22     17.64 o 
   2  20   1      184.30      194.23     12.84 o 
   3  20   1       95.50       96.37      8.68 o 
   4  20   1        0.03        8.37      5.48 o 
   5  20   1        2.33        5.24      5.65 o 
   6  20   1      209.71      201.66     11.45 o 
   1  21   1       11.28        3.88      5.71 o 
   2  21   1      230.75      271.68     15.16 o 
   3  21   1     1954.18     1949.43     35.67 o 
   4  21   1        0.79       -5.84      5.84 o 
   5  21   1     1466.13     1502.67     24.93 o 
   6  21   1        6.62       -3.74      7.78 o 
   0  22   1       11.71       17.05      9.48 o 
   1  22   1      145.01      188.12     13.50 o 
   2  22   1       19.57       15.34      8.09 o 
   3  22   1      520.91      503.93     33.11 o 
   4  22   1       58.51       69.59     10.42 o 
   5  22   1      308.12      307.84     17.39 o 
   1  23   1     1268.39     1271.64     33.06 o 
   2  23   1      135.24      156.76     13.24 o 
   3  23   1      320.53      304.77     15.86 o 
   4  23   1       84.37       94.67     12.12 o 
   0  24   1     1130.64     1186.67     34.61 o 
   1  24   1      319.18      342.85     18.35 o 
   2  24   1      221.83      218.38     14.19 o 
   0   0   2     1675.57     1529.23     35.12 o 
   1   0   2    26109.83    25690.99    256.29 o 
   2   0   2    15025.39    15687.18    151.27 o 
   3   0   2     5907.89     6083.82     54.32 o 
   4   0   2    15123.93    15479.71    109.34 o 
   5   0   2      466.03      415.61      6.30 o 
   6   0   2     1768.07     1584.45     17.88 o 
   7   0   2        5.86       12.12      3.12 o 
   8   0   2     6139.80     5820.91     53.89 o 
   9   0   2     1503.97     1477.35     23.28 o 
  10   0   2      280.19      259.92     13.91 o 
  11   0   2       90.65       90.77     15.07 o 
   1   1   2     9035.96     9411.00     68.12 o 
   2   1   2    19897.71    20499.38    129.03 o 
   3   1   2       64.02       24.03      1.42 o 
   4   1   2     1931.78     1962.28     11.12 o 
   5   1   2     2305.65     2395.65     13.76 o 
   6   1   2       20.58       18.09      1.95 o 
   7   1   2       14.12       19.92      2.47 o 
   8   1   2      193.28      187.44      5.91 o 
   9   1   2      101.11      103.85      5.25 o 
  10   1   2       29.45       27.45      4.83 o 
  11   1   2      138.27      137.94     11.42 o 
   0   2   2     8748.67     8368.43     74.88 o 
   1   2   2     8027.51     8564.87     54.73 o 
   2   2   2    16620.10    16631.97    108.04 o 
   3   2   2    11886.18    12354.71     72.28 o 
   4   2   2     6227.44     6192.01     29.58 o 
   5   2   2     2238.21     2296.00     13.46 o 
   6   2   2       93.43      127.62      3.95 o 
   7   2   2      109.89      129.53      4.54 o 
   8   2   2     2836.18     2708.53     22.29 o 
   9   2   2      615.14      628.90     10.13 o 
  10   2   2      578.64      578.37     13.62 o 
  11   2   2       37.11       37.87      8.00 o 
   1   3   2      888.31      844.45      6.50 o 
   2   3   2     2001.52     2235.02     14.01 o 
   3   3   2     1802.06     1796.41     11.35 o 
   4   3   2      654.69      736.43      5.35 o 
   5   3   2      772.19      817.09      6.86 o 
   6   3   2      194.07      182.65      5.06 o 
   7   3   2      202.14      195.62      5.67 o 
   8   3   2       70.28       67.44      4.12 o 
   9   3   2       60.62       64.70      4.44 o 
  10   3   2      155.36      147.81      7.81 o 
  11   3   2      322.03      328.62     15.20 o 
   0   4   2       14.76       -1.63      1.63 o 
   1   4   2     6582.28     6404.58     36.21 o 
   2   4   2      924.17      835.35      6.04 o 
   3   4   2        0.33        1.63      0.83 o 
   4   4   2     1669.73     1650.17     10.26 o 
   5   4   2      613.45      600.58      7.03 o 
   6   4   2       11.79       12.07      2.24 o 
   7   4   2      363.36      358.83      6.93 o 
   8   4   2     2326.19     2268.57     19.40 o 
   9   4   2      119.84      108.68      5.30 o 
  10   4   2      222.13      219.18      9.11 o 
  11   4   2       60.27       54.00      8.61 o 
   1   5   2     4373.69     4595.33     23.32 o 
   2   5   2     3789.51     4021.13     20.86 o 
   3   5   2       19.37       24.50      1.11 o 
   4   5   2     2941.72     3273.43     16.63 o 
   5   5   2      172.82      161.96      3.42 o 
   6   5   2     1714.28     1694.43     15.24 o 
   7   5   2        7.98       10.18      2.49 o 
   8   5   2     1510.27     1456.44     15.20 o 
   9   5   2      118.70      115.00      5.31 o 
  10   5   2       91.55       78.99      5.96 o 
  11   5   2        4.13       -0.53      5.97 o 
   0   6   2     5927.45     5709.88     38.20 o 
   1   6   2    10809.90    11380.69     56.69 o 
   2   6   2    10745.30    10701.19     52.44 o 
   3   6   2     2248.04     2270.80     12.00 o 
   4   6   2    20505.93    20844.86     90.14 o 
   5   6   2      311.47      306.37      4.58 o 
   6   6   2     4832.36     4798.97     31.06 o 
   7   6   2       60.17       59.72      3.70 o 
   8   6   2     2406.16     2361.50     22.23 o 
   9   6   2      706.41      696.71     10.92 o 
  10   6   2       72.46       82.68      6.14 o 
  11   6   2       15.80       32.43      8.85 o 
   1   7   2      936.20      944.63      5.87 o 
   2   7   2     1434.04     1656.63      9.33 o 
   3   7   2      414.64      413.95      3.77 o 
   4   7   2      405.97      460.91      5.59 o 
   5   7   2      658.17      656.20      7.34 o 
   6   7   2      131.37      137.26      4.28 o 
   7   7   2      266.52      248.21      6.90 o 
   8   7   2       40.14       43.75      4.04 o 
   9   7   2       25.06       17.82      4.40 o 
  10   7   2      168.27      145.54      8.42 o 
   0   8   2     5955.49     5987.89     37.71 o 
   1   8   2     2505.13     2591.33     12.49 o 
   2   8   2     2954.08     2835.01     14.09 o 
   3   8   2     3303.20     3216.44     16.12 o 
   4   8   2     4223.49     4156.41     23.28 o 
   5   8   2     2172.73     2144.30     17.58 o 
   6   8   2      193.30      188.03      5.52 o 
   7   8   2      178.25      179.78      6.33 o 
   8   8   2      382.13      375.00     10.17 o 
   9   8   2      695.70      691.46     14.38 o 
  10   8   2      221.56      259.30     14.64 o 
   1   9   2       90.59       94.27      1.88 o 
   2   9   2     4251.99     4501.43     20.13 o 
   3   9   2      538.55      536.69      4.92 o 
   4   9   2      128.60      159.61      3.80 o 
   5   9   2      524.32      510.16      7.71 o 
   6   9   2      736.33      701.11      9.35 o 
   7   9   2      151.86      156.98      6.66 o 
   8   9   2      262.82      270.13     11.09 o 
   9   9   2      101.19      110.26      7.51 o 
  10   9   2       66.90       71.62      8.39 o 
   0  10   2     8043.40     8551.21     46.91 o 
   1  10   2     5454.55     5517.56     24.60 o 
   2  10   2      411.71      387.58      3.94 o 
   3  10   2      795.99      757.42      7.37 o 
   4  10   2       41.77       59.06      2.54 o 
   5  10   2     3113.21     3001.39     22.27 o 
   6  10   2      643.53      620.45      9.62 o 
   7  10   2      255.19      249.11      7.21 o 
   8  10   2     1828.04     1826.12     24.52 o 
   9  10   2      996.31      995.51     15.37 o 
  10  10   2      121.58      133.76     12.61 o 
   1  11   2     1533.47     1531.28      9.25 o 
   2  11   2      204.57      204.65      3.62 o 
   3  11   2     1740.68     1786.21     13.34 o 
   4  11   2        9.24       17.09      2.33 o 
   5  11   2      807.76      793.60      9.82 o 
   6  11   2       87.40       84.33      4.51 o 
   7  11   2      592.70      568.53      9.72 o 
   8  11   2        7.30        5.89      3.74 o 
   9  11   2       13.66       14.35      4.40 o 
  10  11   2       19.79       14.81      7.04 o 
   0  12   2     6109.57     6106.12     43.04 o 
   1  12   2      800.31      834.89      6.94 o 
   2  12   2     4015.68     3790.95     22.46 o 
   3  12   2      969.61      922.29     10.20 o 
   4  12   2     4743.11     4890.86     32.71 o 
   5  12   2      772.57      767.82      9.89 o 
   6  12   2     2691.05     2706.32     23.76 o 
   7  12   2       41.12       48.02      4.40 o 
   8  12   2     1513.89     1517.22     19.10 o 
   9  12   2      234.06      240.28      9.98 o 
   1  13   2      979.88      939.20     12.31 o 
   2  13   2      500.67      412.20      6.97 o 
   3  13   2      143.59      138.89      5.13 o 
   4  13   2      101.08       92.63      4.17 o 
   5  13   2      117.81      104.79      4.79 o 
   6  13   2      252.79      235.35      7.15 o 
   7  13   2       19.46       21.36      3.76 o 
   8  13   2        1.08        2.03      3.55 o 
   9  13   2       53.41       49.91      7.43 o 
   0  14   2      678.05      788.37     12.75 o 
   1  14   2       10.36        2.94      2.19 o 
   2  14   2      838.44      752.70     12.39 o 
   3  14   2       93.82       71.02      4.52 o 
   4  14   2     1454.81     1394.35     14.98 o 
   5  14   2      494.03      472.86      9.22 o 
   6  14   2      594.30      555.73     14.37 o 
   7  14   2        9.06        4.44      3.82 o 
   8  14   2      513.06      511.38     12.56 o 
   9  14   2       60.18       54.10      9.18 o 
   1  15   2      369.30      333.88      7.15 o 
   2  15   2       12.21        7.10      2.87 o 
   3  15   2      100.26      108.23      5.69 o 
   4  15   2        0.48        3.50      3.44 o 
   5  15   2       97.60      112.05      5.89 o 
   6  15   2       32.28       24.70      4.55 o 
   7  15   2       61.86       62.04      5.53 o 
   8  15   2      126.07      139.20      9.03 o 
   9  15   2      212.51      216.37     24.92 o 
   0  16   2     2584.31     2785.29     38.29 o 
   1  16   2      111.95      134.65      5.42 o 
   2  16   2     1733.54     1700.19     18.10 o 
   3  16   2       20.83       23.25      4.12 o 
   4  16   2      377.69      379.01     10.74 o 
   5  16   2      654.27      647.89     13.54 o 
   6  16   2      188.74      208.71     10.14 o 
   7  16   2       12.55       11.99      5.33 o 
   8  16   2     1353.92     1359.11     47.38 o 
   1  17   2      241.13      261.21     10.04 o 
   2  17   2       33.37       24.35      4.38 o 
   3  17   2      166.53      169.10      8.18 o 
   4  17   2        1.56        1.28      4.24 o 
   5  17   2        3.65        4.76      4.70 o 
   6  17   2        0.64        4.32      4.97 o 
   7  17   2      204.67      192.17     11.57 o 
   8  17   2      461.10      445.10     33.87 o 
   0  18   2      725.72      673.01     21.80 o 
   1  18   2     1461.04     1487.50     21.95 o 
   2  18   2     1823.26     1804.38     27.06 o 
   3  18   2      595.27      588.93     12.79 o 
   4  18   2      766.19      778.02     15.16 o 
   5  18   2      813.56      799.67     16.80 o 
   6  18   2       12.65        7.34      5.73 o 
   7  18   2        0.13        4.66      6.41 o 
   1  19   2     1480.24     1450.77     25.20 o 
   2  19   2       21.01       19.93      5.75 o 
   3  19   2        9.41        3.01      4.66 o 
   4  19   2       43.45       27.02      5.46 o 
   5  19   2      190.97      212.38     10.54 o 
   6  19   2      375.43      387.96     14.25 o 
   7  19   2      141.34      154.38     13.45 o 
   0  20   2        8.39       18.55      8.87 o 
   1  20   2     1144.16     1148.78     21.48 o 
   2  20   2     1028.67     1014.22     23.81 o 
   3  20   2     1909.42     1907.71     30.12 o 
   4  20   2     2251.46     2333.20     31.19 o 
   5  20   2      211.20      210.95     10.21 o 
   6  20   2      833.58      852.18     18.69 o 
   1  21   2     1298.79     1329.16     24.00 o 
   2  21   2       22.03       19.70      9.72 o 
   3  21   2      104.56      105.15      9.89 o 
   4  21   2      262.79      276.94     17.72 o 
   5  21   2      191.52      202.36     12.22 o 
   6  21   2        0.17       -5.17      6.66 o 
   0  22   2        8.54       18.65     12.37 o 
   1  22   2      608.87      674.45     20.94 o 
   2  22   2      443.18      451.86     19.54 o 
   3  22   2      301.22      316.48     15.46 o 
   4  22   2      679.29      674.24     28.94 o 
   5  22   2       38.24       53.51      8.45 o 
   1  23   2       75.68       75.56     10.83 o 
   2  23   2      533.87      561.08     22.38 o 
   3  23   2       26.47       14.73      8.11 o 
   4  23   2       45.49       48.46     10.28 o 
   0  24   2     1817.35     1921.04     44.80 o 
   1  24   2      178.85      197.93     16.67 o 
   2  24   2     1131.51     1199.21     33.53 o 
   1   1   3    16619.09    16868.62    144.72 o 
   2   1   3    29898.54    29231.57    191.73 o 
   3   1   3     1753.41     1525.83     10.00 o 
   4   1   3      463.44      494.71      4.43 o 
   5   1   3       15.61       17.66      1.47 o 
   6   1   3      177.72      173.96      3.99 o 
   7   1   3     1525.97     1454.33     12.91 o 
   8   1   3        7.45       11.86      2.66 o 
   9   1   3     1588.95     1543.53     16.48 o 
  10   1   3      261.17      261.20      9.70 o 
  11   1   3      566.98      575.02     18.98 o 
   0   2   3    29798.74    29156.95    327.57 o 
   1   2   3     4690.12     4981.23     39.80 o 
   2   2   3      336.06      299.35      3.16 o 
   3   2   3      905.53      971.45      7.09 o 
   4   2   3     7804.83     8105.24     39.33 o 
   5   2   3      991.95     1009.43      7.86 o 
   6   2   3      515.75      475.64      6.01 o 
   7   2   3      200.94      203.85      5.27 o 
   8   2   3      894.28      887.52     10.69 o 
   9   2   3      274.51      263.05      7.51 o 
  10   2   3      108.32      112.59      7.03 o 
  11   2   3       19.27       11.02      7.88 o 
   1   3   3     3512.91     3615.99     25.79 o 
   2   3   3     1369.44     1100.84      7.46 o 
   3   3   3    32908.64    31559.46    158.91 o 
   4   3   3     4312.66     4830.48     23.78 o 
   5   3   3    14292.64    14660.27     69.63 o 
   6   3   3     1993.78     1944.05     14.74 o 
   7   3   3     1437.63     1433.06     13.89 o 
   8   3   3       40.60       35.36      3.27 o 
   9   3   3      170.80      169.07      5.92 o 
  10   3   3      545.45      522.33     12.52 o 
  11   3   3      942.04      938.73     21.99 o 
   0   4   3      606.87      570.80      7.02 o 
   1   4   3     2663.31     2745.55     15.45 o 
   2   4   3     1912.17     1859.61     11.01 o 
   3   4   3     2009.47     2072.81     11.55 o 
   4   4   3     3320.47     3277.16     16.94 o 
   5   4   3     2108.50     2059.64     12.94 o 
   6   4   3       77.83      105.89      3.73 o 
   7   4   3      289.15      300.63      6.66 o 
   8   4   3      903.80      900.22     11.82 o 
   9   4   3      300.71      289.56      7.53 o 
  10   4   3       26.36       28.94      4.74 o 
  11   4   3        4.06        3.82      5.89 o 
   1   5   3      153.83      104.54      2.43 o 
   2   5   3       12.44       34.92      1.38 o 
   3   5   3     2024.67     2029.39     11.33 o 
   4   5   3     1243.49     1248.89      8.29 o 
   5   5   3      996.52     1003.41      8.32 o 
   6   5   3      121.21      121.87      4.07 o 
   7   5   3     2602.42     2590.24     21.56 o 
   8   5   3      155.88      166.09      5.98 o 
   9   5   3      946.49      950.70     15.22 o 
  10   5   3      155.15      168.05      7.45 o 
  11   5   3      169.21      151.83     10.23 o 
   0   6   3     2093.45     2112.81     16.69 o 
   1   6   3     2188.82     2055.93     11.73 o 
   2   6   3     4907.48     5353.96     26.09 o 
   3   6   3       26.16       27.54      1.23 o 
   4   6   3    12502.18    12662.68     57.37 o 
   5   6   3      862.92      837.38      7.49 o 
   6   6   3      608.65      571.59      7.24 o 
   7   6   3      424.73      402.97      7.72 o 
   8   6   3      509.66      509.33      9.32 o 
   9   6   3      148.19      149.81      6.13 o 
  10   6   3      210.38      218.92      8.70 o 
  11   6   3       33.41       46.99      9.24 o 
   1   7   3    12093.98    12534.27     60.71 o 
   2   7   3      106.57      165.89      2.39 o 
   3   7   3     6705.29     6651.95     29.87 o 
   4   7   3     1128.41     1144.29      8.19 o 
   5   7   3      544.24      566.39      7.75 o 
   6   7   3     3782.03     3718.05     26.89 o 
   7   7   3      145.02      155.30      5.63 o 
   8   7   3       94.22       93.36      5.08 o 
   9   7   3      500.89      489.52     11.71 o 
  10   7   3        5.71       -1.01      5.71 o 
   0   8   3      560.03      926.20      8.20 o 
   1   8   3       94.38      113.40      2.11 o 
   2   8   3     3028.43     3132.55     14.55 o 
   3   8   3      193.53      222.63      3.05 o 
   4   8   3      662.69      614.92      6.30 o 
   5   8   3     1331.03     1302.62     13.71 o 
   6   8   3        0.23        2.87      2.06 o 
   7   8   3        2.74        1.52      2.93 o 
   8   8   3      502.38      487.67     11.92 o 
   9   8   3       53.24       50.20      6.26 o 
  10   8   3       97.90      111.69     10.78 o 
   1   9   3     4159.75     3981.99     18.61 o 
   2   9   3      709.69      824.65      5.75 o 
   3   9   3     4795.48     4722.77     24.38 o 
   4   9   3      803.59      799.11      7.34 o 
   5   9   3     2263.58     2273.11     17.93 o 
   6   9   3        6.36        3.93      2.33 o 
   7   9   3     2355.20     2333.07     31.86 o 
   8   9   3      598.48      593.81     12.81 o 
   9   9   3     1255.23     1243.60     25.29 o 
  10   9   3        4.48       -1.35      6.09 o 
   0  10   3     5257.25     5392.16     31.84 o 
   1  10   3      692.30      736.54      5.46 o 
   2  10   3        2.55        3.53      1.08 o 
   3  10   3     1771.00     1853.48     13.25 o 
   4  10   3      856.60      888.23      8.63 o 
   5  10   3       60.25       67.05      3.48 o 
   6  10   3      150.62      171.32      5.73 o 
   7  10   3       20.19       22.89      3.44 o 
   8  10   3      170.72      165.41      7.07 o 
   9  10   3        0.19        5.30      3.98 o 
  10  10   3      102.70       97.57     11.45 o 
   1  11   3     1694.81     1813.81     11.45 o 
   2  11   3       23.79       36.87      1.93 o 
   3  11   3     2846.70     2695.59     20.43 o 
   4  11   3        1.25        3.94      1.94 o 
   5  11   3     1504.92     1473.13     14.07 o 
   6  11   3       73.19       65.46      4.12 o 
   7  11   3     1196.41     1239.30     15.30 o 
   8  11   3       40.87       38.45      4.60 o 
   9  11   3      363.24      368.86     11.25 o 
  10  11   3      111.94       99.24      9.36 o 
   0  12   3       36.77       67.88      3.18 o 
   1  12   3      132.89      166.01      3.88 o 
   2  12   3       23.03       40.73      2.34 o 
   3  12   3        4.36        9.45      2.22 o 
   4  12   3      898.64      903.42      9.99 o 
   5  12   3        3.45        2.93      2.39 o 
   6  12   3       61.51       56.96      4.15 o 
   7  12   3       28.90       28.23      3.76 o 
   8  12   3        0.14        0.03      3.57 o 
   9  12   3      356.61      358.44     12.51 o 
   1  13   3      818.56      908.77     11.22 o 
   2  13   3       24.64       30.64      2.95 o 
   3  13   3     2451.10     2417.70     22.22 o 
   4  13   3       56.31       31.51      3.09 o 
   5  13   3     1304.34     1269.19     14.00 o 
   6  13   3      576.45      550.87     10.00 o 
   7  13   3      171.96      180.81      7.10 o 
   8  13   3        0.07        1.07      4.04 o 
   9  13   3      156.39      163.44     11.01 o 
   0  14   3     3745.96     3453.56     34.28 o 
   1  14   3      310.60      286.28      6.31 o 
   2  14   3      316.89      356.55      7.21 o 
   3  14   3       54.86       52.15      4.09 o 
   4  14   3     1073.40     1023.07     13.08 o 
   5  14   3     1611.42     1550.52     18.90 o 
   6  14   3      449.05      446.48     11.19 o 
   7  14   3      100.44      105.18      6.15 o 
   8  14   3      778.58      779.97     14.97 o 
   9  14   3      200.11      178.19     11.61 o 
   1  15   3     5679.98     5549.56     38.50 o 
   2  15   3     2778.99     2608.55     23.63 o 
   3  15   3      416.98      400.52     12.02 o 
   4  15   3      129.37      128.60      5.73 o 
   5  15   3      375.69      357.19      9.38 o 
   6  15   3      847.74      831.28     14.76 o 
   7  15   3     2195.09     2211.57     26.55 o 
   8  15   3       27.22       31.00      6.12 o 
   9  15   3     1440.81     1532.41     95.75 o 
   0  16   3     2557.81     2386.97     29.13 o 
   1  16   3      400.00      414.66      8.67 o 
   2  16   3      262.35      245.63      6.92 o 
   3  16   3      105.79      102.73      5.90 o 
   4  16   3     1280.28     1227.58     24.66 o 
   5  16   3      236.46      236.65      8.96 o 
   6  16   3      388.36      377.69     10.76 o 
   7  16   3      723.50      738.15     15.50 o 
   8  16   3      996.29      990.80     24.95 o 
   1  17   3      756.38      736.50     12.93 o 
   2  17   3        4.96        4.97      3.55 o 
   3  17   3     1310.88     1313.43     17.89 o 
   4  17   3       62.68       58.45      5.61 o 
   5  17   3     1138.77     1110.76     19.77 o 
   6  17   3      368.89      391.56     12.80 o 
   7  17   3       47.83       44.54      6.95 o 
   8  17   3        7.29       -5.48      8.88 o 
   0  18   3      210.00      214.00     18.45 o 
   1  18   3       84.95       89.60      6.43 o 
   2  18   3        3.77        8.80      4.85 o 
   3  18   3      113.73      114.42      7.00 o 
   4  18   3       49.92       45.75      5.73 o 
   5  18   3      416.90      417.73     13.24 o 
   6  18   3        4.69       13.05      5.77 o 
   7  18   3        0.89       -4.47      5.76 o 
   1  19   3      277.57      256.25     11.44 o 
   2  19   3       32.52       39.40      6.40 o 
   3  19   3      328.32      324.76     12.18 o 
   4  19   3      579.92      563.70     13.57 o 
   5  19   3     1460.18     1479.09     22.59 o 
   6  19   3       53.02       55.59      7.66 o 
   7  19   3      449.17      480.82     19.69 o 
   0  20   3     1408.93     1413.41     33.99 o 
   1  20   3      176.25      183.80     10.41 o 
   2  20   3       94.95      107.42      8.74 o 
   3  20   3      379.30      370.02     13.35 o 
   4  20   3       18.65       24.83      6.52 o 
   5  20   3      227.56      226.34     10.45 o 
   6  20   3      102.06      103.80      9.15 o 
   1  21   3     2446.04     2568.22     39.30 o 
   2  21   3      616.85      601.05     19.79 o 
   3  21   3      215.10      214.10     11.10 o 
   4  21   3       37.51       39.43      7.55 o 
   5  21   3      673.19      669.55     29.53 o 
   6  21   3       13.13       11.63     10.51 o 
   0  22   3     3583.76     3666.38     63.91 o 
   1  22   3      553.13      591.51     21.56 o 
   2  22   3      360.05      371.72     16.50 o 
   3  22   3      271.27      287.21     16.81 o 
   4  22   3      635.63      644.26     22.89 o 
   5  22   3        5.47        4.12      6.77 o 
   1  23   3      154.81      164.01     13.37 o 
   2  23   3      452.83      442.92     18.49 o 
   3  23   3      205.95      207.93     13.67 o 
   4  23   3      110.65      122.94     13.83 o 
   0  24   3     1182.90     1255.55     35.66 o 
   1  24   3       52.12       57.74      9.68 o 
   2  24   3       20.99       19.12      8.49 o 
   0   0   4     8297.87     7413.36    163.73 o 
   1   0   4      670.53      751.39     13.44 o 
   2   0   4    13514.75    12444.00     96.36 o 
   3   0   4     3148.85     3317.43     24.96 o 
   4   0   4    28760.64    28109.58    188.48 o 
   5   0   4     1538.97     1580.17     17.67 o 
   6   0   4      875.35      909.62     12.18 o 
   7   0   4      751.13      754.19     11.87 o 
   8   0   4       49.80       45.81      5.94 o 
   9   0   4      629.76      629.83     14.65 o 
  10   0   4     3681.44     3671.14     51.06 o 
  11   0   4       24.72       31.47     10.64 o 
   1   1   4      977.24     1000.89     17.44 o 
   2   1   4     6758.47     6513.45     39.24 o 
   3   1   4      927.21     1034.04      6.96 o 
   4   1   4      579.31      658.78      5.42 o 
   5   1   4        1.46       -1.17      1.17 o 
   6   1   4     1041.06     1038.90      9.44 o 
   7   1   4        6.97       11.52      2.05 o 
   8   1   4        0.09        1.18      2.14 o 
   9   1   4        7.25       11.31      3.02 o 
  10   1   4      490.12      482.56     11.36 o 
  11   1   4        4.17        4.76      5.85 o 
   0   2   4    56636.15    53230.85    517.19 o 
   1   2   4      323.08      311.68      3.93 o 
   2   2   4      157.35      139.68      2.09 o 
   3   2   4     6915.72     7346.48     39.33 o 
   4   2   4      100.35      123.83      2.48 o 
   5   2   4     1211.86     1145.33      8.56 o 
   6   2   4     2837.01     2700.66     19.38 o 
   7   2   4      187.80      156.58      5.02 o 
   8   2   4     2715.92     2643.64     21.01 o 
   9   2   4      374.35      360.31      7.91 o 
  10   2   4       13.60       17.79      4.34 o 
  11   2   4        6.43       -3.18      5.58 o 
   1   3   4     1933.69     1874.12     13.31 o 
   2   3   4      267.59      267.73      2.72 o 
   3   3   4      402.50      382.91      3.37 o 
   4   3   4       21.48       26.51      1.28 o 
   5   3   4      152.74      169.76      3.54 o 
   6   3   4      452.64      459.33      7.70 o 
   7   3   4       53.32       44.34      3.00 o 
   8   3   4       49.24       42.17      3.47 o 
   9   3   4        4.29        6.09      2.90 o 
  10   3   4       28.40       35.39      4.85 o 
  11   3   4       84.58       86.09      8.36 o 
   0   4   4     3278.37     3466.04     29.27 o 
   1   4   4     8064.54     8175.26     45.47 o 
   2   4   4     3412.42     3160.31     17.07 o 
   3   4   4      224.68      190.39      2.23 o 
   4   4   4    13139.81    13407.24     57.98 o 
   5   4   4      385.39      382.48      5.20 o 
   6   4   4     3055.18     3018.03     21.28 o 
   7   4   4      984.75      931.08     10.92 o 
   8   4   4      471.87      465.10      8.49 o 
   9   4   4      134.04      130.38      5.45 o 
  10   4   4      551.19      535.82     11.41 o 
  11   4   4        2.51        2.71      5.88 o 
   1   5   4      720.81      695.84      4.68 o 
   2   5   4      450.53      470.55      4.80 o 
   3   5   4      928.03      942.51      6.08 o 
   4   5   4      130.40      115.81      2.32 o 
   5   5   4       48.79       59.80      2.44 o 
   6   5   4        0.10        4.23      1.92 o 
   7   5   4      234.11      222.04      5.74 o 
   8   5   4      146.13      144.51      5.61 o 
   9   5   4       34.96       34.02      3.73 o 
  10   5   4       50.77       49.66      5.17 o 
  11   5   4      183.86      208.64     12.79 o 
   0   6   4     4283.39     4298.18     29.68 o 
   1   6   4     3631.27     3949.49     19.38 o 
   2   6   4     5670.24     5447.72     27.01 o 
   3   6   4       46.50       48.08      1.41 o 
   4   6   4    11117.24    11082.06     51.21 o 
   5   6   4        6.35       11.67      1.53 o 
   6   6   4      676.30      684.12      7.97 o 
   7   6   4       39.71       46.89      3.36 o 
   8   6   4      264.71      260.53      7.61 o 
   9   6   4      674.49      651.87     11.41 o 
  10   6   4     1920.99     1908.66     29.52 o 
   1   7   4     1186.74     1312.48      8.14 o 
   2   7   4      279.58      225.82      2.37 o 
   3   7   4       14.10       20.07      1.18 o 
   4   7   4        0.01        1.79      1.23 o 
   5   7   4       53.20       52.85      3.37 o 
   6   7   4      109.33      112.57      4.43 o 
   7   7   4       65.60       68.88      4.02 o 
   8   7   4      100.86       97.75      5.52 o 
   9   7   4       46.90       50.32      5.18 o 
  10   7   4      443.93      452.33     14.94 o 
   0   8   4    32908.62    32853.49    187.95 o 
   1   8   4       11.75        6.38      0.94 o 
   2   8   4     1375.36     1341.31      7.50 o 
   3   8   4     1738.38     1796.92      9.76 o 
   4   8   4      262.10      236.66      3.96 o 
   5   8   4      108.82      101.57      4.79 o 
   6   8   4     1485.47     1422.29     14.34 o 
   7   8   4        8.10        3.85      2.79 o 
   8   8   4     3248.17     3159.45     29.04 o 
   9   8   4      255.60      250.23      9.59 o 
  10   8   4      244.43      229.93     13.15 o 
   1   9   4      436.70      413.13      3.68 o 
   2   9   4      920.78     1005.06      6.34 o 
   3   9   4       29.37       34.83      1.86 o 
   4   9   4       14.61       11.08      1.81 o 
   5   9   4       81.00       80.47      3.60 o 
   6   9   4      985.10      947.95     11.50 o 
   7   9   4      637.60      606.85     11.52 o 
   8   9   4       32.73       35.84      4.93 o 
   9   9   4       29.57       32.19      5.34 o 
  10   9   4      461.98      426.89     15.71 o 
   0  10   4      424.99      480.68      6.28 o 
   1  10   4     1985.96     2105.35     11.70 o 
   2  10   4     2675.50     2800.93     15.06 o 
   3  10   4      274.52      256.89      5.07 o 
   4  10   4    14683.10    14460.17     78.16 o 
   5  10   4        2.92        8.88      2.28 o 
   6  10   4      360.14      368.17      7.30 o 
   7  10   4      731.21      675.74     11.23 o 
   8  10   4       37.85       36.40      4.44 o 
   9  10   4       29.43       32.50      5.13 o 
  10  10   4     1942.86     1986.75     36.73 o 
   1  11   4     1688.57     1618.10     11.22 o 
   2  11   4     3352.03     3286.60     18.35 o 
   3  11   4       68.40       85.02      3.49 o 
   4  11   4        0.17        1.19      1.98 o 
   5  11   4     1512.58     1444.07     13.87 o 
   6  11   4     1120.93     1098.07     13.09 o 
   7  11   4       24.28       29.70      3.71 o 
   8  11   4        3.18        6.87      3.74 o 
   9  11   4      182.23      176.33      7.82 o 
  10  11   4       98.60      100.78     11.19 o 
   0  12   4    12510.85    12499.71     88.17 o 
   1  12   4       56.14       49.33      2.72 o 
   2  12   4     1777.50     1779.41     13.54 o 
   3  12   4      529.80      495.67      8.40 o 
   4  12   4      631.30      633.87      9.88 o 
   5  12   4      604.90      579.62      8.93 o 
   6  12   4     2018.76     1977.50     20.23 o 
   7  12   4        1.14        5.11      3.20 o 
   8  12   4     1291.55     1305.88     21.60 o 
   9  12   4       34.72       36.04      6.17 o 
   1  13   4     1223.85     1175.36     11.13 o 
   2  13   4      499.93      518.12      9.16 o 
   3  13   4       30.54       38.60      3.32 o 
   4  13   4      242.20      220.74      8.01 o 
   5  13   4      345.55      348.29      8.72 o 
   6  13   4      136.14      136.98      6.19 o 
   7  13   4       40.56       44.41      4.68 o 
   8  13   4       98.90       92.05      6.64 o 
   9  13   4       50.18       59.76      7.81 o 
   0  14   4     2157.15     2134.13     24.09 o 
   1  14   4       13.93       14.79      2.36 o 
   2  14   4      375.27      403.96      7.23 o 
   3  14   4      444.62      445.72      8.61 o 
   4  14   4     1362.61     1316.83     15.80 o 
   5  14   4      290.25      292.17      8.71 o 
   6  14   4     1372.44     1333.53     21.83 o 
   7  14   4      163.80      156.07      7.49 o 
   8  14   4      551.04      562.55     13.74 o 
   9  14   4       69.33       62.93      8.54 o 
   1  15   4       61.73       62.00      3.73 o 
   2  15   4        0.31        2.96      2.69 o 
   3  15   4     1367.63     1314.56     16.36 o 
   4  15   4        6.50        7.03      3.12 o 
   5  15   4      569.12      571.95     11.34 o 
   6  15   4      106.49      104.13      6.35 o 
   7  15   4      268.22      254.98      9.77 o 
   8  15   4       15.94       14.53      5.71 o 
   9  15   4       19.85       13.82     13.70 o 
   0  16   4      957.82      874.82     15.70 o 
   1  16   4      206.74      197.16      7.15 o 
   2  16   4      931.22      912.76     12.04 o 
   3  16   4       29.02       27.40      4.24 o 
   4  16   4     2239.24     2213.90     36.66 o 
   5  16   4       22.19       24.25      4.13 o 
   6  16   4      112.88      112.21      7.04 o 
   7  16   4       91.51       94.55      7.04 o 
   8  16   4       27.39       22.70      7.06 o 
   1  17   4        3.69        7.60      3.23 o 
   2  17   4      785.54      838.61     14.13 o 
   3  17   4      147.27      133.56      6.55 o 
   4  17   4        6.93        4.02      4.12 o 
   5  17   4      426.58      425.22     11.39 o 
   6  17   4      433.44      432.26     19.08 o 
   7  17   4       41.68       28.12      5.30 o 
   8  17   4       19.59       12.91     11.97 o 
   0  18   4    10556.78    10418.08    154.05 o 
   1  18   4        0.03       -0.69      3.90 o 
   2  18   4      719.13      738.90     15.73 o 
   3  18   4      153.82      149.13      7.74 o 
   4  18   4        7.02        8.15      4.31 o 
   5  18   4      133.40      121.04      7.81 o 
   6  18   4     2941.49     2942.09     40.53 o 
   7  18   4       86.51       79.52      8.88 o 
   1  19   4      297.69      295.72     10.48 o 
   2  19   4      647.67      645.32     16.06 o 
   3  19   4       46.86       32.20      5.42 o 
   4  19   4        1.28        3.87      4.80 o 
   5  19   4      179.98      188.66      9.45 o 
   6  19   4      130.56      147.82     10.05 o 
   7  19   4      163.59      181.75     13.45 o 
   0  20   4      289.61      277.47     18.41 o 
   1  20   4      540.79      524.15     15.81 o 
   2  20   4       57.05       63.93      7.49 o 
   3  20   4       21.43       22.68      6.08 o 
   4  20   4     2121.84     2110.71     30.53 o 
   5  20   4      228.60      247.27     12.15 o 
   6  20   4      346.48      383.39     13.87 o 
   1  21   4       44.31       43.35      7.33 o 
   2  21   4      340.20      352.94     15.60 o 
   3  21   4      155.85      155.02      9.88 o 
   4  21   4       87.40       96.29     10.38 o 
   5  21   4       44.27       49.81      7.67 o 
   0  22   4     3819.41     3798.23     65.35 o 
   1  22   4      275.37      257.03     15.22 o 
   2  22   4      742.93      763.68     20.62 o 
   3  22   4       21.03       19.61      7.77 o 
   4  22   4       67.49       72.10      8.99 o 
   5  22   4       85.74       95.73     10.87 o 
   1  23   4       52.53       65.43      9.50 o 
   2  23   4      628.61      616.55     20.21 o 
   3  23   4       44.14       38.75      8.78 o 
   4  23   4       66.86       61.01     10.64 o 
   0  24   4      625.75      596.33     24.22 o 
   1  24   4       35.03       23.57      8.54 o 
   2  24   4      197.03      188.30     16.47 o 
   1   1   5     8628.08     8291.99     56.68 o 
   2   1   5     4562.57     4574.88     23.69 o 
   3   1   5     6764.97     7185.10     37.29 o 
   4   1   5       92.93       76.49      2.01 o 
   5   1   5     2648.85     2488.56     16.48 o 
   6   1   5       81.94       78.14      3.09 o 
   7   1   5     3182.65     3077.52     20.88 o 
   8   1   5       48.52       43.31      3.10 o 
   9   1   5      843.94      846.71     10.77 o 
  10   1   5      226.36      227.00      8.15 o 
  11   1   5      328.86      327.09     12.34 o 
   0   2   5     7504.92     7588.90     65.34 o 
   1   2   5      206.90      156.84      2.95 o 
   2   2   5      399.06      402.72      3.53 o 
   3   2   5      192.63      247.66      4.01 o 
   4   2   5     1552.02     1626.45      9.28 o 
   5   2   5     1193.11     1181.24      9.30 o 
   6   2   5      700.21      713.71      7.77 o 
   7   2   5      283.16      261.53      5.64 o 
   8   2   5      131.18      126.76      4.48 o 
   9   2   5     1424.74     1410.41     14.32 o 
  10   2   5      189.24      187.33      7.48 o 
  11   2   5       17.24       17.59      5.94 o 
   1   3   5     7676.58     8421.84     50.46 o 
   2   3   5     2288.55     2284.80     12.91 o 
   3   3   5     6510.34     6301.58     30.31 o 
   4   3   5      980.88      930.12      6.53 o 
   5   3   5     2877.98     2831.05     16.86 o 
   6   3   5     1359.54     1443.22     12.58 o 
   7   3   5      296.02      299.52      6.18 o 
   8   3   5      429.47      437.89      7.49 o 
   9   3   5       20.72       15.19      3.07 o 
  10   3   5        1.09       -0.55      3.54 o 
  11   3   5     1113.07     1132.86     20.93 o 
   0   4   5    15742.49    15288.88    156.89 o 
   1   4   5     5616.32     5696.04     35.23 o 
   2   4   5        0.33       -0.95      1.55 o 
   3   4   5      681.46      615.08      4.99 o 
   4   4   5     4976.44     5129.27     23.99 o 
   5   4   5     4278.42     4168.67     23.30 o 
   6   4   5       60.72       53.01      2.95 o 
   7   4   5       29.55       39.69      3.00 o 
   8   4   5      674.12      665.18     10.46 o 
   9   4   5     2439.59     2412.60     20.21 o 
  10   4   5       72.18       70.60      5.49 o 
  11   4   5      317.93      301.34     13.16 o 
   1   5   5     5541.63     4914.17     23.80 o 
   2   5   5     2395.45     2605.90     14.72 o 
   3   5   5     1861.92     1865.00     10.02 o 
   4   5   5        5.25        5.69      1.03 o 
   5   5   5     1644.95     1570.39     11.47 o 
   6   5   5     2732.36     2667.02     20.09 o 
   7   5   5     6806.06     6628.17     44.10 o 
   8   5   5       96.28       92.42      4.53 o 
   9   5   5     1839.30     1866.26     17.64 o 
  10   5   5       80.24       81.86      5.84 o 
  11   5   5        8.45        9.38      6.96 o 
   0   6   5     1425.96     1574.54     11.71 o 
   1   6   5     6332.78     6392.65     29.37 o 
   2   6   5      942.51     1063.80      6.42 o 
   3   6   5      992.90      924.16      6.10 o 
   4   6   5      103.84      121.16      2.62 o 
   5   6   5     4669.15     4594.27     29.01 o 
   6   6   5      311.44      309.16      5.68 o 
   7   6   5      281.35      288.81      6.68 o 
   8   6   5      597.30      587.23      9.23 o 
   9   6   5     1584.56     1558.53     17.37 o 
  10   6   5      244.60      231.55      8.33 o 
   1   7   5     7388.00     7795.76     36.40 o 
   2   7   5      123.02      160.70      2.70 o 
   3   7   5     5958.91     6170.60     26.73 o 
   4   7   5      409.58      384.06      4.27 o 
   5   7   5     2040.10     2009.40     15.80 o 
   6   7   5       39.27       40.30      3.03 o 
   7   7   5      166.09      180.32      6.24 o 
   8   7   5      113.20      113.33      5.54 o 
   9   7   5      186.47      184.03      7.53 o 
  10   7   5      196.27      184.55     11.17 o 
   0   8   5     3658.29     4123.30     28.26 o 
   1   8   5      204.56      209.64      2.54 o 
   2   8   5      767.36      715.34      4.94 o 
   3   8   5       15.11       15.48      1.22 o 
   4   8   5      303.84      295.83      4.16 o 
   5   8   5      770.14      776.39      9.11 o 
   6   8   5      776.36      743.46     10.78 o 
   7   8   5      117.10      119.93      5.84 o 
   8   8   5       16.33       22.56      4.06 o 
   9   8   5      129.36      131.42      7.43 o 
  10   8   5       57.18       66.08      9.61 o 
   1   9   5     8055.25     8014.93     33.10 o 
   2   9   5      454.99      492.92      5.08 o 
   3   9   5     2956.50     2978.97     16.25 o 
   4   9   5      474.57      479.21      5.77 o 
   5   9   5     1355.49     1312.48     12.52 o 
   6   9   5        1.49        5.87      2.49 o 
   7   9   5     2054.73     2009.93     22.84 o 
   8   9   5      210.72      205.78      8.76 o 
   9   9   5     1020.02     1059.15     17.44 o 
  10   9   5       26.00       28.43      7.20 o 
   0  10   5       93.64       87.22      2.98 o 
   1  10   5      127.92      124.90      2.45 o 
   2  10   5     1298.71     1335.15      8.94 o 
   3  10   5      103.00      101.99      2.85 o 
   4  10   5      339.02      320.52      5.06 o 
   5  10   5      122.97      119.56      4.70 o 
   6  10   5     1068.04     1066.93     13.60 o 
   7  10   5       68.38       68.84      4.54 o 
   8  10   5       70.42       75.02      5.74 o 
   9  10   5        9.90       12.63      4.47 o 
  10  10   5        4.03        8.67      6.41 o 
   1  11   5      790.73      792.49      9.66 o 
   2  11   5      463.53      481.91      5.42 o 
   3  11   5      629.54      652.12      7.83 o 
   4  11   5       12.64       10.44      2.18 o 
   5  11   5      497.86      478.38      7.60 o 
   6  11   5        2.03        8.71      2.76 o 
   7  11   5     1577.08     1533.03     19.33 o 
   8  11   5       23.32       28.89      4.30 o 
   9  11   5      567.80      600.45     13.61 o 
  10  11   5        2.47       -6.52      7.94 o 
   0  12   5     1994.81     2056.63     18.58 o 
   1  12   5     1852.70     1845.68     14.63 o 
   2  12   5       22.13       14.46      1.89 o 
   3  12   5      200.81      205.24      5.66 o 
   4  12   5      102.63       98.88      4.51 o 
   5  12   5     2771.15     2725.31     23.83 o 
   6  12   5       46.46       50.52      4.14 o 
   7  12   5      229.68      233.09      8.40 o 
   8  12   5      784.92      767.42     14.25 o 
   9  12   5      450.86      412.85     25.82 o 
   1  13   5     1728.23     1677.54     13.59 o 
   2  13   5       99.28      101.91      4.35 o 
   3  13   5     6502.73     6474.58     44.04 o 
   4  13   5        1.44        1.99      2.64 o 
   5  13   5     3217.82     3170.43     28.56 o 
   6  13   5      133.66      124.26      6.32 o 
   7  13   5      104.73      105.06      6.23 o 
   8  13   5      377.70      360.72     11.53 o 
   9  13   5       17.61       16.18      6.78 o 
   0  14   5      624.45      591.52     11.29 o 
   1  14   5      589.05      653.02      8.07 o 
   2  14   5       29.51       28.81      3.13 o 
   3  14   5       40.92       43.42      3.77 o 
   4  14   5     1737.42     1710.26     17.84 o 
   5  14   5     2484.37     2421.14     25.90 o 
   6  14   5      260.10      247.72      8.96 o 
   7  14   5      181.90      172.14      8.15 o 
   8  14   5       81.46       87.55      7.63 o 
   9  14   5      846.69      877.33     21.07 o 
   1  15   5     2383.86     2364.42     20.27 o 
   2  15   5      125.79      110.56      4.87 o 
   3  15   5      539.07      513.39      9.10 o 
   4  15   5      224.91      240.86      7.78 o 
   5  15   5      364.96      364.94      9.63 o 
   6  15   5        0.13        3.65      3.78 o 
   7  15   5     2435.73     2389.87     28.04 o 
   8  15   5      142.31      145.62      9.21 o 
   0  16   5       25.32       18.83      4.08 o 
   1  16   5      576.71      569.45     10.44 o 
   2  16   5      652.03      678.23     10.30 o 
   3  16   5        6.57        4.27      3.48 o 
   4  16   5      107.28       98.72      5.64 o 
   5  16   5      990.30      956.86     15.18 o 
   6  16   5      362.10      362.31     12.49 o 
   7  16   5        0.54       -1.65      4.41 o 
   8  16   5       18.34       22.72      7.17 o 
   1  17   5      601.17      567.68     10.07 o 
   2  17   5      126.50      122.58      6.74 o 
   3  17   5     1562.73     1501.45     28.61 o 
   4  17   5      104.12       97.03      6.37 o 
   5  17   5      295.46      278.72      9.99 o 
   6  17   5      512.05      508.95     13.51 o 
   7  17   5       76.94       86.97      7.06 o 
   8  17   5      211.53      225.49     20.57 o 
   0  18   5      191.86      222.09     15.61 o 
   1  18   5       14.11       16.10      4.10 o 
   2  18   5       11.55       13.74      4.65 o 
   3  18   5       95.23      105.13      7.32 o 
   4  18   5      814.53      792.77     14.44 o 
   5  18   5       40.08       30.36      5.60 o 
   6  18   5       29.37       22.66      7.03 o 
   7  18   5      134.87      120.29      9.96 o 
   1  19   5      798.96      837.12     15.75 o 
   2  19   5      288.81      282.03     10.77 o 
   3  19   5      908.88      914.08     18.23 o 
   4  19   5      211.25      208.77     10.74 o 
   5  19   5      444.25      469.98     13.56 o 
   6  19   5      193.26      198.22     11.17 o 
   7  19   5     1044.98     1075.72     30.98 o 
   0  20   5        4.95        5.91      7.76 o 
   1  20   5       18.52       12.57      5.54 o 
   2  20   5      173.03      193.55     10.30 o 
   3  20   5       24.92       12.13      5.47 o 
   4  20   5      314.52      294.37     12.68 o 
   5  20   5       56.72       58.25      7.77 o 
   6  20   5       19.04       26.87      7.58 o 
   1  21   5      904.44      908.69     23.58 o 
   2  21   5     1360.49     1287.58     30.80 o 
   3  21   5      812.40      789.45     18.09 o 
   4  21   5       29.56       21.22      6.84 o 
   5  21   5      178.99      190.56     11.36 o 
   0  22   5      885.02      911.18     31.54 o 
   1  22   5      662.93      738.99     20.62 o 
   2  22   5      211.71      213.31     13.18 o 
   3  22   5      231.08      248.61     14.16 o 
   4  22   5      383.59      402.17     19.00 o 
   5  22   5      739.57      772.22     21.84 o 
   1  23   5      130.87      133.30     11.27 o 
   2  23   5      386.42      385.37     17.28 o 
   3  23   5     1528.88     1584.58     30.75 o 
   4  23   5      166.17      168.73     12.86 o 
   0  24   5        3.10       13.85      9.14 o 
   1  24   5      230.56      242.95     13.73 o 
   2  24   5       54.58       64.68      9.54 o 
   0   0   6      164.29      170.09      5.58 o 
   1   0   6    15560.84    16110.14    131.79 o 
   2   0   6     1933.45     1992.69     15.34 o 
   3   0   6    21701.70    22602.01    160.41 o 
   4   0   6     3232.51     3142.24     22.84 o 
   5   0   6     3610.31     3454.86     31.25 o 
   6   0   6      877.10      917.40     11.75 o 
   7   0   6      428.25      499.39      9.60 o 
   8   0   6       73.88       67.29      5.02 o 
   9   0   6      137.70      129.53      7.01 o 
  10   0   6     1308.62     1311.44     23.98 o 
  11   0   6       58.38       45.37      9.53 o 
   1   1   6    18400.53    18068.05    106.85 o 
   2   1   6      272.26      215.61      2.51 o 
   3   1   6      791.58      856.25      5.81 o 
   4   1   6     1103.75     1213.99      7.03 o 
   5   1   6       35.50       67.83      2.42 o 
   6   1   6       49.35       58.50      2.72 o 
   7   1   6      588.82      575.02      7.31 o 
   8   1   6       32.46       24.49      2.73 o 
   9   1   6       98.48      102.76      4.59 o 
  10   1   6      210.35      218.16      8.01 o 
  11   1   6      320.23      320.74     13.44 o 
   0   2   6    31843.94    31182.04    262.57 o 
   1   2   6    17111.07    17423.01    112.46 o 
   2   2   6     9756.58     9960.96     50.20 o 
   3   2   6     1991.31     2233.31     11.82 o 
   4   2   6     2522.96     2472.43     13.25 o 
   5   2   6       81.41       80.42      2.56 o 
   6   2   6     4947.49     4714.72     29.42 o 
   7   2   6      327.28      319.96      6.14 o 
   8   2   6      960.39      954.86     10.46 o 
   9   2   6     1010.31     1003.52     11.79 o 
  10   2   6      246.13      254.04      8.26 o 
  11   2   6      251.59      222.28     10.66 o 
   1   3   6    13114.03    13437.06     79.07 o 
   2   3   6       16.10       21.26      1.60 o 
   3   3   6      200.83      199.67      2.29 o 
   4   3   6        0.07        2.49      0.88 o 
   5   3   6      585.83      626.25      6.40 o 
   6   3   6      152.74      156.20      4.36 o 
   7   3   6       26.65       23.46      2.60 o 
   8   3   6        0.89        3.82      2.35 o 
   9   3   6        5.83        4.56      2.78 o 
  10   3   6       39.14       39.37      4.53 o 
  11   3   6        0.28        0.58      5.25 o 
   0   4   6     3180.48     2925.32     24.77 o 
   1   4   6      733.67      705.53      5.85 o 
   2   4   6     5649.64     5856.75     28.54 o 
   3   4   6     1748.15     1811.48      9.78 o 
   4   4   6     7083.65     7154.92     31.20 o 
   5   4   6       22.47       31.55      2.41 o 
   6   4   6     4766.07     4614.50     30.69 o 
   7   4   6      811.41      756.23      9.45 o 
   8   4   6      698.08      675.86      9.51 o 
   9   4   6       11.04       20.22      3.21 o 
  10   4   6      353.00      366.95      9.70 o 
  11   4   6       87.43       81.01      8.22 o 
   1   5   6     2471.82     2598.08     14.52 o 
   2   5   6      370.06      403.89      3.75 o 
   3   5   6      199.23      177.84      2.36 o 
   4   5   6      110.45      110.61      2.18 o 
   5   5   6      508.65      503.68      5.57 o 
   6   5   6      731.36      736.04      8.54 o 
   7   5   6      202.95      215.55      5.89 o 
   8   5   6       59.92       54.53      3.87 o 
   9   5   6       97.35       95.92      4.80 o 
  10   5   6       42.04       37.04      4.66 o 
  11   5   6        0.53       -0.15      7.07 o 
   0   6   6     9790.71     9662.27     60.49 o 
   1   6   6       75.89       89.17      1.94 o 
   2   6   6     4999.23     5084.05     24.05 o 
   3   6   6      371.57      366.81      3.38 o 
   4   6   6      954.78      960.37      7.34 o 
   5   6   6     1717.60     1700.57     14.18 o 
   6   6   6     1452.76     1474.22     13.09 o 
   7   6   6        7.06        5.28      2.42 o 
   8   6   6     1188.15     1169.00     13.33 o 
   9   6   6       87.81       86.54      5.04 o 
  10   6   6      429.53      447.44     11.38 o 
   1   7   6     5234.84     5228.47     22.09 o 
   2   7   6      510.35      485.74      3.82 o 
   3   7   6        7.66       14.62      1.08 o 
   4   7   6      487.19      478.96      5.89 o 
   5   7   6      491.04      535.96      9.83 o 
   6   7   6       24.04       27.93      2.78 o 
   7   7   6       18.73       24.37      3.20 o 
   8   7   6       27.53       30.16      3.89 o 
   9   7   6      512.36      518.75     11.53 o 
  10   7   6      111.33       98.83      9.06 o 
   0   8   6    19400.54    19700.60    121.86 o 
   1   8   6     5895.91     6212.25     26.88 o 
   2   8   6     3664.76     3527.11     16.52 o 
   3   8   6     1207.97     1223.05      7.61 o 
   4   8   6      366.74      374.05      4.83 o 
   5   8   6      580.95      543.90      8.31 o 
   6   8   6     1266.01     1222.40     13.87 o 
   7   8   6      769.41      753.80     12.87 o 
   8   8   6     2415.78     2336.56     25.11 o 
   9   8   6      843.56      823.08     15.14 o 
  10   8   6       97.73       97.13      9.73 o 
   1   9   6    11305.37    11187.73     45.80 o 
   2   9   6     2699.29     2637.39     13.27 o 
   3   9   6      563.47      621.10      5.89 o 
   4   9   6       21.25       19.10      1.99 o 
   5   9   6     3257.17     3260.96     23.51 o 
   6   9   6      454.40      445.09      7.97 o 
   7   9   6      299.14      295.96      9.00 o 
   8   9   6       19.98       23.45      4.27 o 
   9   9   6      263.55      245.63      9.70 o 
  10   9   6        0.96        5.16      6.33 o 
   0  10   6       12.93       15.23      1.57 o 
   1  10   6     4756.41     4857.65     22.87 o 
   2  10   6     5517.99     5560.21     26.08 o 
   3  10   6     7327.82     7107.60     38.18 o 
   4  10   6     7213.53     7138.34     38.91 o 
   5  10   6     1470.24     1483.31     14.44 o 
   6  10   6     1858.74     1837.18     17.01 o 
   7  10   6        7.29       15.26      3.47 o 
   8  10   6      799.82      793.30     14.47 o 
   9  10   6      330.03      335.71     10.83 o 
  10  10   6      507.28      519.62     21.26 o 
   1  11   6     1611.16     1566.18     11.29 o 
   2  11   6        7.21        7.65      1.53 o 
   3  11   6      373.92      371.86      5.83 o 
   4  11   6      530.42      514.40      7.16 o 
   5  11   6      362.85      327.00      7.07 o 
   6  11   6       17.11       18.99      3.10 o 
   7  11   6        4.31        2.23      3.17 o 
   8  11   6      375.83      382.58     11.30 o 
   9  11   6        0.11        1.34      4.06 o 
  10  11   6        6.39        0.41      8.22 o 
   0  12   6     2158.24     2162.17     35.53 o 
   1  12   6     2555.65     2439.25     17.07 o 
   2  12   6     4126.77     4019.75     23.96 o 
   3  12   6     2166.99     2009.64     20.50 o 
   4  12   6     1486.91     1496.56     14.30 o 
   5  12   6       23.30       25.90      3.61 o 
   6  12   6     1020.53     1016.00     13.78 o 
   7  12   6      201.37      210.85      7.66 o 
   8  12   6      918.60      941.31     15.91 o 
   9  12   6      322.83      321.11     13.29 o 
   1  13   6        9.08        3.44      1.57 o 
   2  13   6      318.05      302.18      5.77 o 
   3  13   6       51.44       44.79      3.46 o 
   4  13   6        0.16        4.97      2.68 o 
   5  13   6      201.98      173.98      6.63 o 
   6  13   6        0.51        4.32      3.60 o 
   7  13   6       16.65       21.65      4.65 o 
   8  13   6       84.54       80.28      6.75 o 
   9  13   6      158.76      164.66     11.17 o 
   0  14   6      123.04      138.03      6.48 o 
   1  14   6        3.62        4.58      2.31 o 
   2  14   6     1407.59     1374.91     14.59 o 
   3  14   6      124.63      114.41      4.82 o 
   4  14   6      489.56      482.38     10.65 o 
   5  14   6        2.10        5.60      3.32 o 
   6  14   6       91.77       78.50      5.86 o 
   7  14   6      181.32      188.30      8.53 o 
   8  14   6      480.14      481.44     14.32 o 
   9  14   6       15.75       19.77      8.55 o 
   1  15   6        3.95       -0.12      2.42 o 
   2  15   6       95.91      106.01      4.84 o 
   3  15   6        3.47        8.22      2.82 o 
   4  15   6        0.02       -2.94      2.94 o 
   5  15   6       94.73      102.80      5.84 o 
   6  15   6      129.73      128.09      6.85 o 
   7  15   6       19.76       17.52      4.86 o 
   8  15   6      132.27      134.98      9.54 o 
   0  16   6      137.65      139.29      7.05 o 
   1  16   6     1190.61     1214.43     14.50 o 
   2  16   6     3176.20     3150.70     28.43 o 
   3  16   6     1281.11     1355.90     17.91 o 
   4  16   6     3345.75     3366.43     33.06 o 
   5  16   6      618.12      615.26     12.11 o 
   6  16   6      563.58      550.59     12.32 o 
   7  16   6      416.80      426.79     12.36 o 
   8  16   6      630.20      637.72     17.90 o 
   1  17   6      120.82      131.22      5.93 o 
   2  17   6      181.61      199.24      7.85 o 
   3  17   6     1181.97     1181.64     17.52 o 
   4  17   6       24.45       23.49      4.44 o 
   5  17   6      565.86      568.57     13.29 o 
   6  17   6      126.68      136.37      8.24 o 
   7  17   6       14.17       16.74      5.08 o 
   8  17   6      167.13      145.11     15.24 o 
   0  18   6     1530.98     1590.81     29.10 o 
   1  18   6     1363.32     1480.53     20.64 o 
   2  18   6     1397.79     1359.11     18.38 o 
   3  18   6      896.57      870.41     15.42 o 
   4  18   6      251.53      260.46      9.63 o 
   5  18   6      913.18      914.56     18.41 o 
   6  18   6      450.75      448.74     16.42 o 
   7  18   6      264.38      283.69     14.23 o 
   1  19   6       99.59      105.23      7.22 o 
   2  19   6       12.87       15.68      4.89 o 
   3  19   6     1089.93     1095.33     19.12 o 
   4  19   6       15.84       22.75      5.73 o 
   5  19   6     1136.57     1128.58     19.69 o 
   6  19   6        6.53        5.02      5.28 o 
   7  19   6       46.20       46.17      9.30 o 
   0  20   6       19.63       18.05      8.79 o 
   1  20   6      375.76      375.17     13.36 o 
   2  20   6      777.76      760.10     17.13 o 
   3  20   6       48.76       68.64      7.00 o 
   4  20   6      789.44      810.57     25.92 o 
   5  20   6      298.30      287.29     12.32 o 
   6  20   6      114.93      123.48     10.41 o 
   1  21   6      109.28      101.99      8.46 o 
   2  21   6       14.03       16.26      6.02 o 
   3  21   6      297.26      287.41     12.70 o 
   4  21   6       12.21       12.36      5.95 o 
   5  21   6      263.87      266.64     13.58 o 
   0  22   6      767.92      732.25     27.16 o 
   1  22   6       52.83       50.85      8.59 o 
   2  22   6      616.22      594.26     19.75 o 
   3  22   6      215.78      212.27     11.20 o 
   4  22   6      133.05      134.18     10.22 o 
   5  22   6       58.59       60.69      9.79 o 
   1  23   6      138.22      150.14     11.19 o 
   2  23   6       43.83       48.41      8.53 o 
   3  23   6        4.49       -2.63      6.95 o 
   0  24   6      804.27      814.87     25.94 o 
   1  24   6       93.92      107.59     10.33 o 
   2  24   6      870.62      882.37     21.77 o 
   1   1   7     3450.79     3728.94     22.02 o 
   2   1   7     1404.86     1601.90     10.16 o 
   3   1   7    12852.59    13619.56     61.24 o 
   4   1   7     1366.56     1382.84      7.84 o 
   5   1   7     9298.98     9249.98     47.64 o 
   6   1   7      166.61      163.27      4.05 o 
   7   1   7      129.98      112.28      4.04 o 
   8   1   7      803.16      821.83      9.63 o 
   9   1   7      669.67      644.09      9.20 o 
  10   1   7       20.90       20.45      4.13 o 
  11   1   7      909.13      887.81     17.78 o 
   0   2   7    23473.57    22748.85    222.31 o 
   1   2   7     6956.21     6971.70     43.92 o 
   2   2   7       16.67       27.26      1.02 o 
   3   2   7     1381.49     1443.55      7.73 o 
   4   2   7      628.84      655.92      4.69 o 
   5   2   7     1899.97     1978.01     12.83 o 
   6   2   7     1864.28     1774.66     14.11 o 
   7   2   7      911.90      896.35     11.11 o 
   8   2   7     1580.33     1513.69     13.76 o 
   9   2   7      113.27      111.28      4.84 o 
  10   2   7       18.71       17.13      4.12 o 
  11   2   7       25.89       18.56      6.01 o 
   1   3   7     9506.15     8462.98     45.46 o 
   2   3   7     3666.34     4337.74     22.59 o 
   3   3   7      111.03       86.99      1.66 o 
   4   3   7     1748.36     1777.95      9.90 o 
   5   3   7     1892.58     1915.19     13.30 o 
   6   3   7      516.79      535.86      7.07 o 
   7   3   7     1881.71     1813.70     15.70 o 
   8   3   7       13.33        9.55      2.50 o 
   9   3   7     1723.77     1721.97     16.23 o 
  10   3   7     1629.35     1589.14     18.45 o 
  11   3   7      169.32      184.11     10.96 o 
   0   4   7     6465.33     6048.54     48.74 o 
   1   4   7      927.20      994.48      6.68 o 
   2   4   7      393.71      343.73      3.26 o 
   3   4   7       80.43       99.27      1.93 o 
   4   4   7     1842.51     1862.30      9.85 o 
   5   4   7      155.56      155.25      3.65 o 
   6   4   7     2649.39     2473.22     19.02 o 
   7   4   7       68.52       67.02      3.51 o 
   8   4   7     3920.49     3873.77     28.33 o 
   9   4   7       29.50       27.79      3.43 o 
  10   4   7      247.69      240.83      8.14 o 
  11   4   7      167.04      179.29     12.05 o 
   1   5   7     8755.85     9139.36     42.30 o 
   2   5   7     1619.50     1549.90      8.90 o 
   3   5   7     2157.41     2182.46     11.19 o 
   4   5   7      108.27       97.63      2.10 o 
   5   5   7     2311.25     2288.27     15.39 o 
   6   5   7     3243.36     3227.86     22.66 o 
   7   5   7       30.57       21.27      2.68 o 
   8   5   7      141.98      141.79      5.38 o 
   9   5   7      487.72      496.44      8.88 o 
  10   5   7      327.64      324.92      9.37 o 
  11   5   7      973.45     1073.07     63.91 o 
   0   6   7     7641.14     7563.51     52.08 o 
   1   6   7      192.68      188.41      2.63 o 
   2   6   7     2278.39     2585.73     12.38 o 
   3   6   7      252.60      275.11      2.88 o 
   4   6   7     1321.93     1287.86      9.67 o 
   5   6   7      426.65      438.62      5.75 o 
   6   6   7     2109.45     2017.79     16.76 o 
   7   6   7      201.84      200.12      6.21 o 
   8   6   7      729.91      741.36     10.89 o 
   9   6   7     1459.92     1408.97     16.07 o 
  10   6   7      314.39      298.74     11.09 o 
   1   7   7    14508.02    14677.72     55.93 o 
   2   7   7     1753.39     1757.68      9.46 o 
   3   7   7     1851.71     1791.44      9.83 o 
   4   7   7       25.34       21.44      1.94 o 
   5   7   7     7373.64     7420.01     48.58 o 
   6   7   7      165.04      157.54      5.37 o 
   7   7   7     5402.92     5327.07     42.14 o 
   8   7   7      328.91      354.48      9.18 o 
   9   7   7      894.99      936.61     18.00 o 
  10   7   7      417.17      433.84     15.85 o 
   0   8   7      259.30      278.72      4.43 o 
   1   8   7        6.12       11.33      0.97 o 
   2   8   7       24.13       23.16      1.34 o 
   3   8   7        0.99        5.36      1.15 o 
   4   8   7     1992.56     1990.61     13.59 o 
   5   8   7       13.23       11.11      2.28 o 
   6   8   7      130.10      131.21      5.11 o 
   7   8   7      484.90      447.45     10.68 o 
   8   8   7      237.78      246.33      8.53 o 
   9   8   7      503.60      524.52     12.04 o 
  10   8   7        0.04        7.16      6.85 o 
   1   9   7     4408.87     4362.76     18.81 o 
   2   9   7        3.80        6.24      1.06 o 
   3   9   7       17.85       21.01      1.61 o 
   4   9   7      109.76      107.89      3.53 o 
   5   9   7      827.03      845.50      9.85 o 
   6   9   7      214.01      210.43      6.32 o 
   7   9   7      625.93      628.22     10.93 o 
   8   9   7      256.90      269.57      9.78 o 
   9   9   7      443.97      450.65     11.66 o 
  10   9   7       46.19       40.12      7.93 o 
   0  10   7      796.37      748.78      8.96 o 
   1  10   7      125.15      135.18      2.73 o 
   2  10   7      696.90      713.75      6.45 o 
   3  10   7        9.84       10.62      1.91 o 
   4  10   7      276.92      275.48      5.35 o 
   5  10   7      826.15      804.24      9.72 o 
   6  10   7      256.57      255.93      7.30 o 
   7  10   7        2.50        4.57      3.19 o 
   8  10   7       13.66       17.00      4.44 o 
   9  10   7       37.92       33.99      5.54 o 
  10  10   7       10.87       20.78      8.79 o 
   1  11   7     4408.02     4415.68     26.50 o 
   2  11   7      171.37      186.02      4.29 o 
   3  11   7     1529.10     1504.87     13.47 o 
   4  11   7      540.75      507.99      7.41 o 
   5  11   7     1562.01     1514.78     16.00 o 
   6  11   7      833.03      818.61     11.60 o 
   7  11   7      157.89      161.75      7.32 o 
   8  11   7       82.09       88.05      6.82 o 
   9  11   7      435.52      431.02     15.07 o 
  10  11   7        3.92        5.46      6.96 o 
   0  12   7     6579.13     6588.01     54.00 o 
   1  12   7      459.28      453.89      6.40 o 
   2  12   7      438.28      465.63      6.04 o 
   3  12   7      918.77      896.10     10.40 o 
   4  12   7     2022.66     1976.99     17.27 o 
   5  12   7       40.29       46.72      4.13 o 
   6  12   7      112.96      124.16      6.18 o 
   7  12   7       19.55       28.00      4.27 o 
   8  12   7      649.99      635.85     15.01 o 
   9  12   7      290.86      289.84     17.09 o 
   1  13   7     1174.81     1178.04     12.37 o 
   2  13   7     1567.96     1572.62     13.03 o 
   3  13   7     1293.08     1247.18     13.49 o 
   4  13   7      310.11      324.98      7.09 o 
   5  13   7     4099.72     4093.36     33.92 o 
   6  13   7      304.27      286.99      9.37 o 
   7  13   7     1802.52     1789.57     22.72 o 
   8  13   7        1.00        1.06      4.94 o 
   9  13   7      383.74      396.77     15.95 o 
   0  14   7     2036.95     2026.82     25.31 o 
   1  14   7      115.97      127.18      4.65 o 
   2  14   7       62.40       67.40      3.75 o 
   3  14   7        0.24        0.26      2.48 o 
   4  14   7     5735.82     5607.27     40.45 o 
   5  14   7      967.95      927.67     13.58 o 
   6  14   7       22.29       23.56      4.50 o 
   7  14   7       73.56       70.07      6.19 o 
   8  14   7      730.30      726.11     16.35 o 
   9  14   7      198.84      204.70     15.14 o 
   1  15   7     1018.38     1010.44     16.57 o 
   2  15   7       16.80       16.65      3.12 o 
   3  15   7     3822.46     3691.58     52.60 o 
   4  15   7        0.62        1.77      3.03 o 
   5  15   7     2089.57     2030.32     22.07 o 
   6  15   7      944.40      915.17     15.04 o 
   7  15   7       22.49       16.86      4.86 o 
   8  15   7      138.74      117.10      9.20 o 
   0  16   7      461.86      476.61     11.15 o 
   1  16   7      228.79      225.76      6.81 o 
   2  16   7     1169.30     1170.61     14.57 o 
   3  16   7       72.02       72.42      5.25 o 
   4  16   7      997.75      993.97     13.74 o 
   5  16   7      242.05      221.92      8.20 o 
   6  16   7       80.21       84.06      6.22 o 
   7  16   7      800.85      790.82     15.37 o 
   8  16   7      630.51      615.09     17.95 o 
   1  17   7     1069.28     1112.28     16.38 o 
   2  17   7      364.12      379.44      9.81 o 
   3  17   7      154.71      156.92     11.66 o 
   4  17   7      497.08      488.95     11.38 o 
   5  17   7      110.98      115.27      6.93 o 
   6  17   7      166.52      161.39      8.57 o 
   7  17   7      266.04      268.16     10.60 o 
   8  17   7       68.77       74.52     12.94 o 
   0  18   7      731.46      723.61     15.59 o 
   1  18   7        1.57        3.10      3.45 o 
   2  18   7       51.44       55.99      5.43 o 
   3  18   7        9.19       16.67      4.53 o 
   4  18   7       13.23       11.48      5.15 o 
   5  18   7       46.47       38.20      4.92 o 
   6  18   7      504.94      543.77     14.27 o 
   7  18   7       10.44        9.94      5.78 o 
   1  19   7      858.35      829.90     14.36 o 
   2  19   7       79.72       86.52      6.62 o 
   3  19   7      877.04      868.22     15.26 o 
   4  19   7        0.36       -2.68      4.71 o 
   5  19   7      920.83      959.58     17.84 o 
   6  19   7       42.69       41.21      7.86 o 
   7  19   7      465.45      449.81     19.43 o 
   0  20   7      127.14      139.46     12.15 o 
   1  20   7        8.95        5.03      4.68 o 
   2  20   7        0.02        5.67      5.03 o 
   3  20   7        4.28       -3.42      4.91 o 
   4  20   7      775.31      790.27     17.03 o 
   5  20   7       30.18       31.75      6.77 o 
   6  20   7       38.44       37.55      7.79 o 
   1  21   7      820.98      794.61     17.68 o 
   2  21   7      151.31      142.63      9.15 o 
   3  21   7     1260.46     1281.90     22.04 o 
   4  21   7       27.45       20.76      6.37 o 
   5  21   7     1001.63     1058.53     20.91 o 
   0  22   7      147.86      143.43     13.35 o 
   1  22   7      115.28      118.59     10.51 o 
   2  22   7      536.84      562.34     24.55 o 
   3  22   7        1.03        4.71      5.81 o 
   4  22   7      258.32      256.58     12.82 o 
   1  23   7      562.75      556.04     18.96 o 
   2  23   7      174.62      188.21     12.21 o 
   3  23   7       19.93       21.48      7.85 o 
   0  24   7       18.24       15.39      9.53 o 
   1  24   7        9.11       12.15      7.30 o 
   2  24   7       31.19       35.64      8.59 o 
   0   0   8     1640.85     1579.25     31.87 o 
   1   0   8      752.30      787.84      7.88 o 
   2   0   8     9224.04     9135.34     68.36 o 
   3   0   8     5116.97     5307.72     36.46 o 
   4   0   8        7.65       11.18      1.69 o 
   5   0   8     5909.25     6051.71     47.18 o 
   6   0   8     1474.72     1337.53     15.60 o 
   7   0   8      508.24      551.18     10.09 o 
   8   0   8     1430.08     1457.38     18.94 o 
   9   0   8      529.79      503.44     13.16 o 
  10   0   8      113.23      115.85      8.91 o 
  11   0   8        0.44       -6.93      7.21 o 
   1   1   8       31.25       36.61      1.53 o 
   2   1   8     1497.69     1317.66      8.95 o 
   3   1   8      188.87      231.80      2.45 o 
   4   1   8      352.63      385.20      3.21 o 
   5   1   8      414.41      423.25      4.87 o 
   6   1   8      439.75      448.14      6.24 o 
   7   1   8      830.52      821.70      8.89 o 
   8   1   8        1.01       -0.99      2.12 o 
   9   1   8      169.48      164.22      5.45 o 
  10   1   8       85.10       88.85      5.59 o 
  11   1   8       67.38       62.03      7.04 o 
   0   2   8    13615.93    13964.52    133.79 o 
   1   2   8     8900.17     9355.35     50.69 o 
   2   2   8    13618.39    13586.91     70.55 o 
   3   2   8      921.86     1072.27      6.07 o 
   4   2   8    16258.35    16447.34     63.68 o 
   5   2   8      848.83      784.54      6.64 o 
   6   2   8     1489.99     1476.67     12.54 o 
   7   2   8      210.41      207.77      5.17 o 
   8   2   8       64.42       64.80      3.52 o 
   9   2   8       85.88       87.21      4.31 o 
  10   2   8     2127.77     2131.93     21.98 o 
  11   2   8        3.94       -0.90      5.85 o 
   1   3   8      385.13      523.70      4.77 o 
   2   3   8    12713.56    13110.41     83.79 o 
   3   3   8       46.41       35.86      1.50 o 
   4   3   8      125.80      123.06      2.48 o 
   5   3   8      823.10      795.03      6.80 o 
   6   3   8      630.76      638.04      8.42 o 
   7   3   8       67.23       75.14      3.54 o 
   8   3   8      129.63      125.79      4.69 o 
   9   3   8      119.12      117.79      4.94 o 
  10   3   8      197.78      198.27      7.56 o 
  11   3   8        0.32        0.63      6.71 o 
   0   4   8    24277.17    25508.88    155.89 o 
   1   4   8     7192.69     7756.03     35.58 o 
   2   4   8    21778.90    22331.44    100.00 o 
   3   4   8       26.97       39.90      1.43 o 
   4   4   8     1645.69     1596.93      8.75 o 
   5   4   8      172.75      191.17      3.78 o 
   6   4   8     2461.33     2354.35     17.97 o 
   7   4   8       67.91       57.26      3.34 o 
   8   4   8     1908.34     1907.03     16.98 o 
   9   4   8       18.32       22.08      3.28 o 
  10   4   8      756.88      751.28     12.38 o 
  11   4   8      213.49      206.75     12.64 o 
   1   5   8      909.40     1065.37      6.74 o 
   2   5   8      201.43      206.50      2.43 o 
   3   5   8     3028.43     3250.32     14.90 o 
   4   5   8     1091.69     1145.88      7.32 o 
   5   5   8      809.90      785.05      7.37 o 
   6   5   8      297.33      283.26      5.58 o 
   7   5   8      482.85      451.96      7.23 o 
   8   5   8        1.66       -2.53      2.53 o 
   9   5   8      299.11      305.92      8.20 o 
  10   5   8       65.97       65.68      5.28 o 
   0   6   8     5846.28     5666.00     36.89 o 
   1   6   8      835.54     1015.97      6.05 o 
   2   6   8     2485.55     2313.76     11.51 o 
   3   6   8      806.30      777.13      5.22 o 
   4   6   8      154.40      164.23      3.16 o 
   5   6   8      332.18      319.50      5.88 o 
   6   6   8     1916.44     1881.22     16.12 o 
   7   6   8       81.99       93.28      4.55 o 
   8   6   8     1489.02     1475.77     16.00 o 
   9   6   8      376.34      369.38      9.28 o 
  10   6   8      382.34      387.97     13.00 o 
   1   7   8     2057.81     2039.18      9.83 o 
   2   7   8      563.35      524.85      4.12 o 
   3   7   8      323.34      383.75      3.86 o 
   4   7   8      298.58      306.57      4.38 o 
   5   7   8      124.52      139.91      5.28 o 
   6   7   8      608.54      600.01      9.15 o 
   7   7   8      383.45      363.11      9.18 o 
   8   7   8       50.50       42.86      4.36 o 
   9   7   8      253.78      255.23      9.24 o 
  10   7   8      416.43      395.21     14.63 o 
   0   8   8      698.86      680.01      6.92 o 
   1   8   8     2419.86     2485.17     11.61 o 
   2   8   8     3617.62     3774.64     17.59 o 
   3   8   8     1377.15     1452.32      8.90 o 
   4   8   8     7037.46     6985.11     37.89 o 
   5   8   8     1386.75     1352.67     14.97 o 
   6   8   8     1730.37     1700.61     18.56 o 
   7   8   8      577.81      579.22     10.72 o 
   8   8   8        9.19       15.93      3.89 o 
   9   8   8      391.29      380.10     11.38 o 
  10   8   8     1673.20     1642.40     30.60 o 
   1   9   8        0.83        6.54      1.02 o 
   2   9   8     4872.06     4871.33     22.12 o 
   3   9   8       94.15      103.23      2.82 o 
   4   9   8      179.56      161.15      4.02 o 
   5   9   8       55.40       51.04      3.23 o 
   6   9   8      322.78      324.10      7.44 o 
   7   9   8       11.88       11.95      3.41 o 
   8   9   8      195.67      193.51      7.56 o 
   9   9   8        0.63        1.45      4.16 o 
  10   9   8       57.90       54.92      8.37 o 
   0  10   8    33165.21    32876.13    232.22 o 
   1  10   8      249.11      223.98      3.40 o 
   2  10   8     7170.77     7097.86     35.39 o 
   3  10   8      373.97      367.80      5.19 o 
   4  10   8      124.04      129.65      4.31 o 
   5  10   8      362.87      372.69      6.57 o 
   6  10   8     3081.29     2976.89     26.03 o 
   7  10   8      110.64      106.96      6.04 o 
   8  10   8     2036.15     2028.75     28.48 o 
   9  10   8      264.60      250.96     10.43 o 
  10  10   8      194.70      206.84     15.14 o 
   1  11   8     1507.17     1481.56     10.52 o 
   2  11   8     4718.36     4590.91     26.83 o 
   3  11   8       32.04       35.45      2.96 o 
   4  11   8      585.60      562.38      7.85 o 
   5  11   8      319.51      318.90      7.54 o 
   6  11   8      564.60      572.51     10.17 o 
   7  11   8      108.17      108.66      6.15 o 
   8  11   8        0.40        3.22      4.20 o 
   9  11   8       22.30       23.34      7.20 o 
   0  12   8      398.36      372.40      8.34 o 
   1  12   8     3113.40     3132.26     24.30 o 
   2  12   8      730.45      758.90      7.83 o 
   3  12   8      336.62      294.47      6.49 o 
   4  12   8     4024.18     3893.77     28.30 o 
   5  12   8      373.14      385.32      8.27 o 
   6  12   8     1429.13     1401.72     18.61 o 
   7  12   8       78.36       81.34      6.25 o 
   8  12   8        6.05        5.34      5.41 o 
   9  12   8        4.91        3.40      7.52 o 
   1  13   8       17.51       23.10      2.63 o 
   2  13   8      269.92      276.10      5.52 o 
   3  13   8     1605.41     1594.12     15.78 o 
   4  13   8       32.32       35.32      3.37 o 
   5  13   8       70.08       64.89      4.60 o 
   6  13   8       21.57       11.36      4.35 o 
   7  13   8       39.94       38.45      5.16 o 
   8  13   8       43.97       44.01      6.30 o 
   9  13   8      241.98      227.69     14.54 o 
   0  14   8     1024.64      956.30     15.05 o 
   1  14   8       31.18       35.32      2.93 o 
   2  14   8     1355.08     1283.80     12.77 o 
   3  14   8      351.40      358.81      9.15 o 
   4  14   8     1798.96     1794.80     17.04 o 
   5  14   8        7.42       11.90      3.57 o 
   6  14   8      991.79     1010.94     16.10 o 
   7  14   8       83.54       82.00      6.70 o 
   8  14   8        7.39       14.26      5.40 o 
   9  14   8        0.00        1.46      7.73 o 
   1  15   8        0.01       -0.38      2.28 o 
   2  15   8      358.40      403.23      8.29 o 
   3  15   8       31.05       33.39      4.15 o 
   4  15   8       13.87       12.44      3.56 o 
   5  15   8      476.43      483.86     10.27 o 
   6  15   8      310.10      305.07      9.91 o 
   7  15   8      152.25      139.01      7.78 o 
   8  15   8       43.51       49.90      7.87 o 
   0  16   8     5362.99     5493.92     55.35 o 
   1  16   8      252.08      238.47      6.53 o 
   2  16   8     1189.31     1174.39     14.68 o 
   3  16   8      475.68      469.32     11.04 o 
   4  16   8      150.18      146.25      6.38 o 
   5  16   8      347.23      324.65      9.50 o 
   6  16   8     1591.21     1600.78     22.90 o 
   7  16   8        4.82        5.69      4.72 o 
   8  16   8      748.97      802.17     25.89 o 
   1  17   8       75.60       78.36      4.39 o 
   2  17   8      275.58      319.72      9.56 o 
   3  17   8       62.59       80.43      6.24 o 
   4  17   8        5.79        6.76      4.38 o 
   5  17   8        7.71       10.13      4.15 o 
   6  17   8       25.65       26.68      5.34 o 
   7  17   8        3.97        9.32      5.38 o 
   8  17   8       18.61       26.59     11.04 o 
   0  18   8        8.56       10.97      4.79 o 
   1  18   8      328.76      333.06      8.87 o 
   2  18   8      946.63      931.01     15.97 o 
   3  18   8      144.70      131.38      7.16 o 
   4  18   8     2998.80     2937.01     32.52 o 
   5  18   8        9.85        9.30      4.90 o 
   6  18   8      566.70      576.73     17.53 o 
   7  18   8       13.30        9.99      5.93 o 
   1  19   8      260.63      288.32      8.79 o 
   2  19   8      840.08      838.18     20.10 o 
   3  19   8      121.80      132.65      7.33 o 
   4  19   8        0.77        0.74      4.70 o 
   5  19   8      130.00      140.21      9.20 o 
   6  19   8      885.03      870.10     19.33 o 
   7  19   8       63.50       83.31     12.68 o 
   0  20   8     4439.48     4395.80     83.92 o 
   1  20   8      239.52      248.30      9.19 o 
   2  20   8      304.15      318.16     10.39 o 
   3  20   8      106.78      114.28      7.61 o 
   4  20   8      236.89      249.23     13.58 o 
   5  20   8      274.44      259.32     11.20 o 
   6  20   8      523.08      588.48     25.49 o 
   1  21   8      258.48      266.42     13.65 o 
   2  21   8      672.02      645.79     18.40 o 
   3  21   8       10.87       17.46      5.55 o 
   4  21   8        2.74        1.30      5.71 o 
   5  21   8       12.33       14.33      6.33 o 
   0  22   8      187.86      172.67     15.76 o 
   1  22   8        2.04        5.51      6.64 o 
   2  22   8      385.42      394.35     15.87 o 
   3  22   8        2.63        7.98      6.33 o 
   4  22   8      990.63     1026.16     21.74 o 
   1  23   8        1.61       -3.85      6.76 o 
   2  23   8       45.53       42.20      8.40 o 
   3  23   8      164.58      176.66     12.16 o 
   0  24   8      843.17      844.26     36.19 o 
   1  24   8        0.23        6.34      7.13 o 
   2  24   8      596.72      627.58     41.09 o 
   1   1   9    16037.79    17047.52     77.07 o 
   2   1   9      706.70      788.13      5.33 o 
   3   1   9     9874.34     9706.56     40.63 o 
   4   1   9      182.29      207.81      2.44 o 
   5   1   9     3332.59     3324.25     18.43 o 
   6   1   9       35.54       47.74      2.63 o 
   7   1   9     1037.87     1014.63     10.06 o 
   8   1   9        8.85        9.98      2.45 o 
   9   1   9      718.62      715.04      9.66 o 
  10   1   9        3.12        0.37      3.59 o 
  11   1   9      558.95      601.70     19.03 o 
   0   2   9    19674.54    20398.87    153.94 o 
   1   2   9        0.20       11.94      0.84 o 
   2   2   9     5287.10     5864.81     26.71 o 
   3   2   9     1227.01     1378.03      7.53 o 
   4   2   9      220.67      251.51      2.65 o 
   5   2   9     2106.29     1938.20     12.61 o 
   6   2   9       10.95       16.29      2.06 o 
   7   2   9       44.90       58.33      3.20 o 
   8   2   9      113.46      106.05      4.20 o 
   9   2   9      577.18      573.53      8.68 o 
  10   2   9      171.66      190.05      7.31 o 
  11   2   9       30.07       27.24      7.59 o 
   1   3   9      625.90     1086.59      6.81 o 
   2   3   9      865.85      927.79      6.04 o 
   3   3   9     1273.20     1404.48      7.55 o 
   4   3   9       10.59       17.37      1.45 o 
   5   3   9     1150.64     1142.18      8.79 o 
   6   3   9      998.29     1004.41     10.90 o 
   7   3   9     2381.33     2301.46     18.12 o 
   8   3   9        1.56       -1.30      2.25 o 
   9   3   9      913.13      915.85     11.27 o 
  10   3   9       88.10       94.45      5.80 o 
  11   3   9        8.75        3.02      6.79 o 
   0   4   9     2053.19     2542.11     17.56 o 
   1   4   9     1685.51     1730.66     10.04 o 
   2   4   9     2198.92     2230.90     11.33 o 
   3   4   9       16.23       20.58      1.13 o 
   4   4   9     1633.17     1679.18      9.60 o 
   5   4   9     5875.02     5844.29     33.15 o 
   6   4   9      240.21      229.92      5.13 o 
   7   4   9        0.36        2.16      2.29 o 
   8   4   9      235.78      231.55      6.28 o 
   9   4   9      557.19      582.91     10.95 o 
  10   4   9       41.22       45.40      4.78 o 
   1   5   9     7094.78     6850.44     31.01 o 
   2   5   9      342.11      300.43      3.04 o 
   3   5   9    16579.23    16815.76     65.12 o 
   4   5   9      592.51      628.22      5.03 o 
   5   5   9     5271.90     5271.00     31.85 o 
   6   5   9      169.99      196.31      6.39 o 
   7   5   9      267.94      259.08      6.04 o 
   8   5   9      304.86      297.69      7.14 o 
   9   5   9      401.50      392.34      8.90 o 
  10   5   9      245.42      233.66      8.94 o 
   0   6   9     2240.90     2227.99     16.00 o 
   1   6   9     9862.96    10392.99     43.32 o 
   2   6   9      139.75      143.34      2.29 o 
   3   6   9     4023.99     4149.83     18.72 o 
   4   6   9      327.05      336.47      4.16 o 
   5   6   9     3257.17     3135.62     22.41 o 
   6   6   9       32.41       40.67      2.98 o 
   7   6   9     2830.76     2816.67     24.37 o 
   8   6   9       63.87       74.66      4.75 o 
   9   6   9      543.61      532.25     10.89 o 
  10   6   9      113.12      112.06      8.08 o 
   1   7   9    13221.76    13328.48     53.21 o 
   2   7   9      159.19      155.39      2.46 o 
   3   7   9     1057.88     1113.94      6.98 o 
   4   7   9      126.01      135.76      3.29 o 
   5   7   9      592.97      599.54      8.66 o 
   6   7   9       10.85       10.36      2.57 o 
   7   7   9     3004.99     2889.94     44.21 o 
   8   7   9      215.86      209.69      7.59 o 
   9   7   9     5671.14     5647.30     48.93 o 
  10   7   9        6.44        0.37      5.08 o 
   0   8   9      864.68      861.02      8.11 o 
   1   8   9     2005.49     1930.05      9.72 o 
   2   8   9      883.92      900.16      5.86 o 
   3   8   9     3089.98     3026.08     16.77 o 
   4   8   9      793.52      787.36      8.81 o 
   5   8   9     2183.75     2133.36     17.42 o 
   6   8   9       40.40       42.38      3.54 o 
   7   8   9      948.85      942.13     13.88 o 
   8   8   9      359.88      335.13     11.77 o 
   9   8   9      101.06       99.51      7.17 o 
  10   8   9       68.84       72.18      9.94 o 
   1   9   9     1361.85     1373.72      7.52 o 
   2   9   9      321.27      318.48      3.78 o 
   3   9   9     8565.69     8666.04     42.10 o 
   4   9   9       43.51       50.42      2.74 o 
   5   9   9     1008.47      992.74     11.37 o 
   6   9   9      241.01      238.18      7.16 o 
   7   9   9      257.31      260.38      8.63 o 
   8   9   9       64.27       64.27      5.62 o 
   9   9   9      919.80      910.93     17.00 o 
  10   9   9       96.80       89.13     11.20 o 
   0  10   9       15.21       14.31      2.35 o 
   1  10   9      297.61      315.65      4.29 o 
   2  10   9      101.37       98.12      2.90 o 
   3  10   9     3481.32     3372.73     20.96 o 
   4  10   9       65.59       74.07      3.45 o 
   5  10   9       29.47       28.50      3.42 o 
   6  10   9      748.81      728.68     11.42 o 
   7  10   9      151.95      149.26      6.84 o 
   8  10   9       25.98       16.50      4.44 o 
   9  10   9      169.70      174.76      9.04 o 
  10  10   9        3.04        1.78      7.11 o 
   1  11   9      694.71      696.76      6.77 o 
   2  11   9       21.97       21.71      2.15 o 
   3  11   9     6651.37     6628.45     39.41 o 
   4  11   9       31.07       38.02      3.03 o 
   5  11   9     3320.68     3210.40     26.92 o 
   6  11   9       14.12       21.39      4.15 o 
   7  11   9      284.42      265.69      9.48 o 
   8  11   9      104.14      113.57      8.68 o 
   9  11   9      336.88      353.45     15.63 o 
   0  12   9      445.11      455.61      8.32 o 
   1  12   9     9523.01     9482.40     50.78 o 
   2  12   9      217.79      207.16      4.65 o 
   3  12   9     2780.31     2712.25     21.46 o 
   4  12   9      169.37      183.24      6.17 o 
   5  12   9      835.33      788.90     12.60 o 
   6  12   9       48.00       58.37      4.87 o 
   7  12   9       75.01       75.12      6.34 o 
   8  12   9       60.86       56.90      7.31 o 
   9  12   9      325.61      309.58     16.24 o 
   1  13   9     9592.58     9539.13     53.70 o 
   2  13   9     1770.90     1747.17     14.13 o 
   3  13   9     1955.97     1917.80     17.20 o 
   4  13   9       16.70       22.39      3.09 o 
   5  13   9       14.72       16.29      3.56 o 
   6  13   9      290.55      297.31      9.32 o 
   7  13   9     1340.01     1296.07     18.87 o 
   8  13   9       28.68       34.33      6.85 o 
   9  13   9     2413.43     2342.79     47.35 o 
   0  14   9      268.00      259.05      8.28 o 
   1  14   9      109.83      114.05      4.10 o 
   2  14   9        0.14        0.31      2.36 o 
   3  14   9     2337.56     2259.10     21.07 o 
   4  14   9      152.07      148.49      5.51 o 
   5  14   9      521.33      534.99     10.09 o 
   6  14   9      171.22      189.40      8.22 o 
   7  14   9      542.90      538.31     12.56 o 
   8  14   9      201.98      203.29     10.84 o 
   9  14   9      473.45      466.71     27.81 o 
   1  15   9      171.11      165.24      5.07 o 
   2  15   9      143.93      141.84      5.70 o 
   3  15   9     2661.28     2704.24     30.21 o 
   4  15   9        1.07       -2.84      2.84 o 
   5  15   9     1260.96     1253.34     17.19 o 
   6  15   9      349.35      336.68     10.69 o 
   7  15   9        8.52       11.62      4.66 o 
   8  15   9       21.49       25.55      7.28 o 
   0  16   9       48.90       55.85      5.16 o 
   1  16   9     2202.67     2241.14     18.63 o 
   2  16   9       26.41       28.30      3.71 o 
   3  16   9      143.72      149.72      6.57 o 
   4  16   9       23.27       21.50      3.86 o 
   5  16   9     1995.35     2007.05     22.35 o 
   6  16   9       94.42       94.31      6.81 o 
   7  16   9       15.32        5.74      5.04 o 
   8  16   9       91.70       80.71      9.82 o 
   1  17   9      294.67      267.84      7.77 o 
   2  17   9       10.09       12.90      3.41 o 
   3  17   9      144.22      137.77      7.22 o 
   4  17   9      356.85      357.28     10.34 o 
   5  17   9     1737.86     1764.43     23.41 o 
   6  17   9       91.03       93.43      6.98 o 
   7  17   9     2403.55     2447.61     42.93 o 
   0  18   9      109.93      127.70      8.49 o 
   1  18   9     1098.09     1145.20     14.31 o 
   2  18   9      158.87      159.15      7.72 o 
   3  18   9      255.58      251.24     10.77 o 
   4  18   9      107.70      107.38      7.23 o 
   5  18   9      181.17      169.23      8.98 o 
   6  18   9       13.89       10.20      5.38 o 
   7  18   9        0.13       -1.61      6.15 o 
   1  19   9     3591.15     3688.31     30.50 o 
   2  19   9      148.34      140.43      7.04 o 
   3  19   9      472.91      473.53     12.94 o 
   4  19   9       47.50       40.79      6.13 o 
   5  19   9      250.81      260.20     12.63 o 
   6  19   9        0.23       -3.35      5.93 o 
   0  20   9      299.07      297.88     14.83 o 
   1  20   9        1.60        8.29      4.14 o 
   2  20   9        0.03       -0.14      4.19 o 
   3  20   9      510.24      524.76     13.82 o 
   4  20   9        1.11       -4.83      4.83 o 
   5  20   9       25.23       18.11      4.87 o 
   6  20   9        0.11       21.75      8.89 o 
   1  21   9      543.04      547.48     15.93 o 
   2  21   9       32.00       37.67      6.22 o 
   3  21   9       60.02       55.70      6.61 o 
   4  21   9       37.61       35.89      7.01 o 
   5  21   9      302.78      315.85     13.91 o 
   0  22   9       68.53       78.89     15.79 o 
   1  22   9      366.12      378.30     15.49 o 
   2  22   9       27.51       24.84      6.68 o 
   3  22   9        0.10       -5.73      5.73 o 
   4  22   9      162.93      162.29     10.34 o 
   1  23   9     1325.97     1347.18     26.02 o 
   2  23   9        0.67       -3.64      6.69 o 
   3  23   9       80.49      100.53     10.80 o 
   0  24   9        0.40        8.37      8.70 o 
   1  24   9      455.11      490.50     19.32 o 
   0   0  10      287.09      293.17      4.95 o 
   1   0  10     5008.81     4971.69     32.73 o 
   2   0  10     6514.71     6168.28     37.86 o 
   3   0  10     1579.47     1582.93     12.16 o 
   4   0  10        9.80       16.15      1.55 o 
   5   0  10     7225.34     7498.64     56.94 o 
   6   0  10     4880.75     4650.77     39.25 o 
   7   0  10     1021.28      983.50     13.95 o 
   8   0  10      793.51      808.15     13.43 o 
   9   0  10     2203.83     2234.20     30.83 o 
  10   0  10       12.98       16.71      5.48 o 
  11   0  10       35.56       27.82     10.84 o 
   1   1  10       91.79       58.22      1.33 o 
   2   1  10       39.01       23.63      1.11 o 
   3   1  10    14846.88    15392.97     61.98 o 
   4   1  10      215.24      224.52      2.55 o 
   5   1  10     5630.31     5621.41     29.84 o 
   6   1  10       13.30        8.00      1.86 o 
   7   1  10      382.30      404.33      6.18 o 
   8   1  10        5.27        4.67      2.28 o 
   9   1  10       88.11       93.16      4.42 o 
  10   1  10       73.67       77.67      5.22 o 
  11   1  10      543.44      573.60     19.29 o 
   0   2  10     1964.20     2159.67     15.76 o 
   1   2  10     2037.64     2131.46     10.73 o 
   2   2  10    17759.61    18025.93     73.07 o 
   3   2  10      113.44       95.21      1.99 o 
   4   2  10     7778.46     7856.25     31.36 o 
   5   2  10     1029.51     1041.99      8.11 o 
   6   2  10     2302.23     2259.99     16.89 o 
   7   2  10       76.06       90.39      3.78 o 
   8   2  10      121.94      111.49      4.29 o 
   9   2  10       41.92       42.44      3.56 o 
  10   2  10     1607.05     1618.38     20.35 o 
  11   2  10       41.92       39.07      8.06 o 
   1   3  10     1797.08     2000.80     10.90 o 
   2   3  10      635.70      664.52      4.64 o 
   3   3  10      587.05      666.84      4.55 o 
   4   3  10      158.75      177.73      2.35 o 
   5   3  10        9.01        8.75      1.39 o 
   6   3  10      193.94      203.42      4.72 o 
   7   3  10       23.91       22.67      2.56 o 
   8   3  10        0.30       -2.29      2.29 o 
   9   3  10        2.69        5.34      2.69 o 
  10   3  10       80.53       81.27      5.49 o 
   0   4  10    12015.24    12742.37     79.96 o 
   1   4  10       96.68      137.46      2.01 o 
   2   4  10    16202.47    16346.22     69.55 o 
   3   4  10      931.93      931.76      6.04 o 
   4   4  10      319.72      305.79      3.52 o 
   5   4  10      265.17      268.54      4.39 o 
   6   4  10     2357.06     2265.51     17.50 o 
   7   4  10      167.46      166.03      5.00 o 
   8   4  10     1232.89     1204.93     14.76 o 
   9   4  10       13.77       14.82      3.20 o 
  10   4  10      828.52      847.66     13.76 o 
   1   5  10     2066.84     2149.68     11.42 o 
   2   5  10        2.27        7.11      0.90 o 
   3   5  10      488.98      445.24      3.78 o 
   4   5  10        0.02       -0.67      1.12 o 
   5   5  10     1075.58     1042.42     10.09 o 
   6   5  10       78.30       84.09      3.79 o 
   7   5  10      169.46      172.44      5.46 o 
   8   5  10        4.51        4.67      2.94 o 
   9   5  10      292.81      288.36      8.35 o 
  10   5  10       23.33       17.25      5.16 o 
   0   6  10     2102.68     2032.21     14.52 o 
   1   6  10     1135.40     1233.11      7.06 o 
   2   6  10     3980.10     3934.38     17.70 o 
   3   6  10        0.28        2.72      0.92 o 
   4   6  10       22.57       26.57      1.61 o 
   5   6  10        1.35        1.75      1.79 o 
   6   6  10     2464.20     2434.12     19.58 o 
   7   6  10      542.02      512.37      9.03 o 
   8   6  10     1103.79     1140.18     14.55 o 
   9   6  10      432.85      449.48     11.79 o 
  10   6  10      173.33      178.91     10.06 o 
   1   7  10      460.20      506.41      4.05 o 
   2   7  10        7.41        8.06      1.10 o 
   3   7  10     1287.72     1230.64      8.07 o 
   4   7  10        0.71        3.18      1.61 o 
   5   7  10       69.11       67.40      3.37 o 
   6   7  10        0.33        4.39      2.44 o 
   7   7  10      510.34      519.35     11.69 o 
   8   7  10        1.35        1.39      3.14 o 
   9   7  10       76.94       70.29      5.97 o 
  10   7  10       80.67       82.57      8.39 o 
   0   8  10      408.27      443.81      5.37 o 
   1   8  10     9471.93     9393.27     39.50 o 
   2   8  10     7546.29     7693.76     32.00 o 
   3   8  10     2119.84     2078.82     13.20 o 
   4   8  10     5962.81     5888.72     34.85 o 
   5   8  10     3001.70     3017.72     23.28 o 
   6   8  10     1849.73     1836.87     19.04 o 
   7   8  10      209.63      191.52      7.17 o 
   8   8  10      270.63      278.04      9.21 o 
   9   8  10      560.89      528.84     19.51 o 
  10   8  10     1022.86     1034.35     22.66 o 
   1   9  10     1993.23     2102.78     11.52 o 
   2   9  10       94.49      102.49      2.59 o 
   3   9  10      449.20      460.48      5.30 o 
   4   9  10      293.02      296.17      6.13 o 
   5   9  10       79.38       79.42      4.58 o 
   6   9  10       79.18       80.25      5.51 o 
   7   9  10      858.11      821.48     14.21 o 
   8   9  10        7.80       13.38      5.16 o 
   9   9  10        9.17       12.45      4.60 o 
  10   9  10        2.98        4.03      6.41 o 
   0  10  10    12139.89    11965.26     74.72 o 
   1  10  10       18.90       31.08      1.78 o 
   2  10  10     6070.29     6008.55     30.09 o 
   3  10  10     1106.72     1031.57      9.49 o 
   4  10  10       22.30       19.78      2.55 o 
   5  10  10       44.16       43.84      3.83 o 
   6  10  10     1972.69     1956.99     22.70 o 
   7  10  10      334.00      332.09      9.82 o 
   8  10  10     1761.64     1785.03     24.98 o 
   9  10  10      874.54      861.97     19.40 o 
  10  10  10      209.37      208.16     20.68 o 
   1  11  10     1919.00     1898.74     13.05 o 
   2  11  10     1386.23     1374.46     11.99 o 
   3  11  10      636.87      629.67      7.86 o 
   4  11  10      126.23      116.75      4.29 o 
   5  11  10      435.25      410.78      8.01 o 
   6  11  10      257.67      263.51      9.63 o 
   7  11  10       98.38      110.33      6.78 o 
   8  11  10      128.04      123.50      8.36 o 
   9  11  10      222.61      224.27     13.07 o 
   0  12  10      179.11      175.64      6.35 o 
   1  12  10     1516.70     1466.38     14.88 o 
   2  12  10     2309.39     2384.85     17.17 o 
   3  12  10      146.59      147.68      5.09 o 
   4  12  10     1943.61     1954.67     16.44 o 
   5  12  10      798.64      792.63     11.71 o 
   6  12  10      409.14      405.36     10.93 o 
   7  12  10      115.45      107.70      6.89 o 
   8  12  10       89.38       96.14      8.51 o 
   9  12  10        5.56       -0.38      7.87 o 
   1  13  10     3293.81     3160.86     20.87 o 
   2  13  10       62.12       67.85      3.51 o 
   3  13  10     2755.59     2680.02     21.78 o 
   4  13  10        0.40        1.18      2.67 o 
   5  13  10      233.13      220.70      7.28 o 
   6  13  10       59.01       62.69      5.29 o 
   7  13  10      142.08      133.48      7.44 o 
   8  13  10       14.96       13.81      6.15 o 
   9  13  10        0.19       15.02      9.62 o 
   0  14  10      404.71      384.45      9.57 o 
   1  14  10      103.19       95.01      4.29 o 
   2  14  10     2670.66     2621.73     20.20 o 
   3  14  10      432.82      408.36      9.18 o 
   4  14  10     1827.08     1811.61     18.52 o 
   5  14  10      206.60      212.04      7.61 o 
   6  14  10     1205.32     1202.66     18.62 o 
   7  14  10      960.97      969.54     16.52 o 
   8  14  10      357.23      382.79     20.54 o 
   9  14  10        2.80       -1.73     11.15 o 
   1  15  10      803.05      805.43      9.45 o 
   2  15  10      257.33      270.01      6.50 o 
   3  15  10      200.51      183.86      7.28 o 
   4  15  10       49.34       44.82      3.89 o 
   5  15  10      816.33      826.27     14.72 o 
   6  15  10      150.43      144.46      7.72 o 
   7  15  10      248.29      233.46     10.04 o 
   8  15  10        4.76        1.36      6.79 o 
   0  16  10     2568.63     2588.32     28.50 o 
   1  16  10      333.99      322.85      7.61 o 
   2  16  10     1580.91     1599.19     16.64 o 
   3  16  10      100.42       89.66      5.68 o 
   4  16  10      193.36      192.24      8.61 o 
   5  16  10      477.08      486.32     13.98 o 
   6  16  10     1196.90     1224.70     18.81 o 
   7  16  10       74.84       93.51      7.80 o 
   8  16  10      749.50      748.66     20.91 o 
   1  17  10     1286.31     1301.25     14.92 o 
   2  17  10       22.02       26.35      4.01 o 
   3  17  10       13.95       14.68      4.47 o 
   4  17  10       16.29       20.21      4.59 o 
   5  17  10      642.99      598.50     13.05 o 
   6  17  10        6.02        4.89      4.74 o 
   7  17  10      703.18      698.70     18.62 o 
   0  18  10        9.11       17.55      4.83 o 
   1  18  10      505.20      506.79      9.81 o 
   2  18  10      945.24      910.90     17.04 o 
   3  18  10      535.92      552.39     11.82 o 
   4  18  10     1430.04     1428.03     25.75 o 
   5  18  10      353.13      344.95     12.13 o 
   6  18  10      171.44      152.00      9.38 o 
   7  18  10      420.59      365.11     15.30 o 
   1  19  10      802.55      839.74     13.11 o 
   2  19  10       35.32       34.86      4.76 o 
   3  19  10      516.68      513.83     12.94 o 
   4  19  10        5.81        2.59      4.85 o 
   5  19  10        0.07       -0.56      5.63 o 
   6  19  10      161.90      156.32     11.06 o 
   0  20  10     2823.06     2814.68     42.34 o 
   1  20  10     1096.99     1132.64     17.16 o 
   2  20  10      671.93      681.23     12.89 o 
   3  20  10      568.53      576.41     12.91 o 
   4  20  10       11.88       19.37      5.51 o 
   5  20  10      664.70      694.61     17.54 o 
   6  20  10      886.44      913.32     37.14 o 
   1  21  10      175.63      171.15      8.31 o 
   2  21  10       47.31       44.71      6.22 o 
   3  21  10       49.10       51.85      6.57 o 
   4  21  10       15.15       19.93      6.32 o 
   5  21  10       51.07       33.45     11.02 o 
   0  22  10      381.48      402.23     19.91 o 
   1  22  10       35.00       27.50     11.01 o 
   2  22  10      550.82      526.15     16.57 o 
   3  22  10      171.79      181.26     10.55 o 
   4  22  10      609.40      605.24     16.94 o 
   1  23  10      170.52      176.44     12.57 o 
   2  23  10       14.29       12.16      7.77 o 
   3  23  10       24.38       28.01      7.24 o 
   0  24  10      248.96      252.66     19.06 o 
   1  24  10       13.26       20.06      8.69 o 
   1   1  11     2036.68     1926.65      9.01 o 
   2   1  11       13.76       23.13      1.03 o 
   3   1  11     4508.01     4817.13     21.18 o 
   4   1  11      479.99      487.58      4.09 o 
   5   1  11     8864.03     8877.55     44.42 o 
   6   1  11       57.72       68.90      3.00 o 
   7   1  11      425.28      409.14      6.37 o 
   8   1  11       12.85       15.68      2.54 o 
   9   1  11      899.49      905.23     10.89 o 
  10   1  11        0.18        1.33      3.51 o 
   0   2  11     7866.99     8730.65     55.92 o 
   1   2  11     3598.52     4150.66     18.25 o 
   2   2  11     6390.16     6861.45     29.06 o 
   3   2  11      925.32      986.75      6.12 o 
   4   2  11     1390.99     1356.69      7.22 o 
   5   2  11       81.23      108.36      2.53 o 
   6   2  11      551.65      537.54      7.16 o 
   7   2  11       25.16       20.30      2.47 o 
   8   2  11      168.40      168.57      5.05 o 
   9   2  11      160.55      151.59      5.43 o 
  10   2  11      424.23      432.24      9.99 o 
   1   3  11    12950.99    13197.13     54.61 o 
   2   3  11       63.49       45.54      1.37 o 
   3   3  11     1558.96     1448.12      7.71 o 
   4   3  11      331.05      331.36      3.27 o 
   5   3  11     1720.74     1715.96     11.21 o 
   6   3  11     3082.25     2980.19     21.30 o 
   7   3  11       32.17       33.41      2.80 o 
   8   3  11        0.96        1.98      2.43 o 
   9   3  11     2106.01     2118.15     19.06 o 
  10   3  11      835.08      876.88     13.27 o 
   0   4  11     2309.87     2085.87     15.97 o 
   1   4  11      411.17      419.39      3.34 o 
   2   4  11     4124.86     4418.23     20.52 o 
   3   4  11      653.38      602.87      5.01 o 
   4   4  11     9724.42     9745.96     42.88 o 
   5   4  11      445.41      483.82      5.47 o 
   6   4  11      643.33      593.99      7.82 o 
   7   4  11       22.42       25.40      2.69 o 
   8   4  11     2507.90     2504.98     20.36 o 
   9   4  11       22.17       16.30      3.61 o 
  10   4  11      523.93      529.65     12.08 o 
   1   5  11    16568.67    17621.57     75.61 o 
   2   5  11     1082.73     1038.62      6.25 o 
   3   5  11      160.45      210.17      2.85 o 
   4   5  11     1156.61     1186.00      8.53 o 
   5   5  11     2084.32     2006.16     14.97 o 
   6   5  11     1525.13     1505.56     14.17 o 
   7   5  11     1481.59     1476.18     17.02 o 
   8   5  11      362.62      359.14      8.24 o 
   9   5  11     1422.74     1434.44     17.40 o 
  10   5  11     1016.01      983.27     18.52 o 
   0   6  11    10057.21     9968.58     58.34 o 
   1   6  11      397.27      362.21      3.30 o 
   2   6  11       27.81       37.99      1.41 o 
   3   6  11      462.05      523.37      4.41 o 
   4   6  11     2577.64     2569.93     15.40 o 
   5   6  11       46.53       52.17      2.88 o 
   6   6  11      555.15      517.42      7.92 o 
   7   6  11      743.80      744.12     10.81 o 
   8   6  11     1225.35     1248.22     18.70 o 
   9   6  11      105.21      113.00      6.63 o 
  10   6  11       31.45       39.95      7.34 o 
   1   7  11     2595.17     2668.77     12.76 o 
   2   7  11      208.75      199.89      2.81 o 
   3   7  11     3373.70     3265.23     17.58 o 
   4   7  11        1.43        1.87      1.58 o 
   5   7  11    13068.05    13054.96     72.88 o 
   6   7  11       33.36       29.35      3.01 o 
   7   7  11      729.52      739.04     12.49 o 
   8   7  11      125.88      137.95      6.87 o 
   9   7  11       14.60       23.48      4.67 o 
  10   7  11      287.81      283.46     14.39 o 
   0   8  11     2055.10     2212.14     15.86 o 
   1   8  11      822.82      775.69      5.48 o 
   2   8  11      929.84      878.84      6.29 o 
   3   8  11      155.54      151.48      3.95 o 
   4   8  11        2.90        3.62      1.98 o 
   5   8  11       33.00       34.70      3.02 o 
   6   8  11      256.46      263.41      7.29 o 
   7   8  11      668.80      674.27     15.01 o 
   8   8  11      490.54      484.69     11.73 o 
   9   8  11        0.06        2.12      4.31 o 
  10   8  11        4.63        6.98      6.37 o 
   1   9  11     2288.53     2247.90     13.35 o 
   2   9  11     1422.74     1506.89      9.46 o 
   3   9  11      400.73      373.11      4.95 o 
   4   9  11        0.00        2.47      1.95 o 
   5   9  11     2383.75     2361.68     21.10 o 
   6   9  11      242.87      237.50      8.27 o 
   7   9  11      609.99      619.43     11.94 o 
   8   9  11        0.44        0.98      4.27 o 
   9   9  11      176.88      197.32      9.74 o 
  10   9  11       75.57       55.58     12.19 o 
   0  10  11      106.24      114.57      4.10 o 
   1  10  11        2.04        4.75      1.83 o 
   2  10  11        7.50       13.89      1.84 o 
   3  10  11        5.88        3.07      1.87 o 
   4  10  11      145.26      131.84      4.47 o 
   5  10  11      619.59      626.85     14.55 o 
   6  10  11      197.74      189.26      7.64 o 
   7  10  11      128.48      121.31      7.25 o 
   8  10  11       20.96       20.52      5.35 o 
   9  10  11       21.40       15.98      7.57 o 
  10  10  11        0.63      -13.96     13.96 o 
   1  11  11    17556.39    17010.18     85.28 o 
   2  11  11       37.08       43.78      2.75 o 
   3  11  11      120.68      136.25      4.14 o 
   4  11  11        0.88        1.35      2.64 o 
   5  11  11     1584.33     1573.60     17.86 o 
   6  11  11        0.24        4.43      3.65 o 
   7  11  11     1135.04     1126.93     17.50 o 
   8  11  11      101.02       93.68      7.77 o 
   9  11  11      919.77      944.79     24.40 o 
   0  12  11     6356.17     6222.26     52.35 o 
   1  12  11     1741.87     1625.85     13.23 o 
   2  12  11        4.19       11.65      2.33 o 
   3  12  11     2613.66     2568.87     20.23 o 
   4  12  11     1851.74     1825.78     16.21 o 
   5  12  11      363.09      372.96      9.25 o 
   6  12  11      446.86      453.71     11.06 o 
   7  12  11        3.85       -0.02      4.11 o 
   8  12  11      782.39      790.09     30.69 o 
   9  12  11       41.61       30.22      9.15 o 
   1  13  11      123.10      130.58      4.17 o 
   2  13  11     2662.89     2546.44     19.48 o 
   3  13  11     1167.70     1158.01     12.71 o 
   4  13  11        6.14        1.23      2.70 o 
   5  13  11     4290.18     4262.87     35.76 o 
   6  13  11     1328.87     1324.85     20.33 o 
   7  13  11      178.91      185.00     11.26 o 
   8  13  11       13.39       16.73      7.04 o 
   9  13  11      151.31      140.00     15.81 o 
   0  14  11     1946.60     1923.98     26.05 o 
   1  14  11        8.10       10.15      2.38 o 
   2  14  11        0.16        6.10      2.52 o 
   3  14  11      241.92      235.66      7.99 o 
   4  14  11      972.66      942.63     13.26 o 
   5  14  11      942.72      876.99     13.35 o 
   6  14  11      662.75      646.51     12.95 o 
   7  14  11     1012.85      990.96     18.44 o 
   8  14  11     1249.60     1260.16     31.14 o 
   1  15  11      790.39      795.02      9.50 o 
   2  15  11      456.41      476.29      7.89 o 
   3  15  11      354.04      319.98      8.71 o 
   4  15  11       74.36       76.25      4.85 o 
   5  15  11     1411.85     1424.14     17.85 o 
   6  15  11      814.58      788.41     17.05 o 
   7  15  11      310.47      338.32     12.55 o 
   8  15  11       14.71        8.42      7.27 o 
   0  16  11      445.41      441.41     10.42 o 
   1  16  11        1.81        3.84      2.75 o 
   2  16  11      284.00      273.72      7.66 o 
   3  16  11      104.25      101.30      5.82 o 
   4  16  11      611.54      615.53     10.44 o 
   5  16  11      334.26      338.27     17.32 o 
   6  16  11      411.00      409.68     13.90 o 
   7  16  11      900.08      866.75     17.89 o 
   8  16  11      514.31      518.10     23.62 o 
   1  17  11     2494.27     2533.26     20.45 o 
   2  17  11       19.33       17.20      3.84 o 
   3  17  11     1826.76     1816.78     23.52 o 
   4  17  11      557.65      574.78     12.54 o 
   5  17  11      455.68      461.37     13.19 o 
   6  17  11      606.11      652.97     15.49 o 
   7  17  11       68.64       79.34      8.82 o 
   0  18  11        1.37       -1.31      4.09 o 
   1  18  11      260.86      266.11      7.61 o 
   2  18  11      110.55      115.95      6.32 o 
   3  18  11      778.01      781.86     14.38 o 
   4  18  11      510.78      487.72     12.99 o 
   5  18  11       29.33       39.64      6.37 o 
   6  18  11        0.64        1.80      5.19 o 
   7  18  11       33.74       31.51      8.56 o 
   1  19  11      167.91      157.75      6.57 o 
   2  19  11       93.50       98.29      6.36 o 
   3  19  11      987.20      952.65     15.70 o 
   4  19  11      122.35      120.35      8.45 o 
   5  19  11      604.11      592.93     16.63 o 
   6  19  11       16.22       27.17      7.32 o 
   0  20  11      542.23      555.26     25.66 o 
   1  20  11        7.71       11.45      3.69 o 
   2  20  11        8.75        9.51      4.44 o 
   3  20  11        0.50        1.84      4.37 o 
   4  20  11      244.83      253.93     11.59 o 
   5  20  11      318.47      321.00     13.67 o 
   6  20  11       35.78       31.78      8.94 o 
   1  21  11      468.61      455.20     13.37 o 
   2  21  11      155.92      157.79      8.16 o 
   3  21  11      666.92      715.15     15.30 o 
   4  21  11       25.23       21.31      5.74 o 
   5  21  11      248.31      250.26     17.59 o 
   0  22  11      906.41      909.44     29.07 o 
   1  22  11      169.24      165.66     13.07 o 
   2  22  11       61.22       60.48      8.01 o 
   3  22  11        1.19       -5.49      5.52 o 
   4  22  11      897.48      931.40     21.68 o 
   1  23  11      212.78      223.58     14.88 o 
   2  23  11       28.39       31.60      9.40 o 
   3  23  11      845.83      873.84     24.81 o 
   0  24  11      117.23      110.46     30.86 o 
   0   0  12      700.50      670.49      8.34 o 
   1   0  12     3342.99     3459.86     20.88 o 
   2   0  12     3034.23     2978.75     18.06 o 
   3   0  12     1087.77     1009.51      8.10 o 
   4   0  12     4033.39     4196.13     27.01 o 
   5   0  12      908.00      768.74     10.58 o 
   6   0  12     3229.98     3275.69     29.80 o 
   7   0  12       29.41       30.28      3.66 o 
   8   0  12        7.08        6.26      3.24 o 
   9   0  12      297.85      302.13      9.59 o 
  10   0  12     1266.17     1270.60     22.23 o 
   1   1  12      617.17      575.68      5.97 o 
   2   1  12      407.53      442.95      3.23 o 
   3   1  12       37.96       25.15      1.24 o 
   4   1  12       19.55       16.38      1.29 o 
   5   1  12     1230.78     1239.71      9.11 o 
   6   1  12      390.32      412.10      6.01 o 
   7   1  12       70.84       90.68      3.48 o 
   8   1  12      115.35      117.92      4.32 o 
   9   1  12       42.59       46.06      3.61 o 
  10   1  12       21.35       12.95      3.85 o 
   0   2  12    29146.82    29637.64    177.35 o 
   1   2  12     2053.50     2008.62     10.13 o 
   2   2  12    12031.49    12135.79     46.76 o 
   3   2  12     1445.26     1528.50      7.99 o 
   4   2  12       56.87       55.72      2.25 o 
   5   2  12      159.56      164.41      3.09 o 
   6   2  12     4465.82     4319.99     27.73 o 
   7   2  12        0.85        1.65      1.98 o 
   8   2  12     1146.93     1152.72     11.65 o 
   9   2  12      593.04      582.72     11.15 o 
  10   2  12      328.93      337.26     11.17 o 
   1   3  12     1435.92     1713.41      8.85 o 
   2   3  12     9084.99     9578.70     37.48 o 
   3   3  12      145.29      114.93      2.03 o 
   4   3  12      362.78      378.43      3.86 o 
   5   3  12      120.54      120.69      2.90 o 
   6   3  12      269.00      256.14      5.11 o 
   7   3  12       29.66       31.16      2.72 o 
   8   3  12        0.10        0.37      2.37 o 
   9   3  12       52.46       49.61      4.08 o 
  10   3  12      107.03      103.36      6.78 o 
   0   4  12       49.66       37.25      2.18 o 
   1   4  12     2706.30     3263.21     15.71 o 
   2   4  12     3008.52     2951.18     14.30 o 
   3   4  12     2464.63     2681.72     13.13 o 
   4   4  12     2187.83     2234.07     13.58 o 
   5   4  12       22.51       24.17      1.89 o 
   6   4  12     3746.20     3670.42     27.30 o 
   7   4  12        0.01        0.17      2.39 o 
   8   4  12      184.71      190.10      6.35 o 
   9   4  12       17.55       13.97      3.67 o 
  10   4  12      934.72      923.76     15.59 o 
   1   5  12     2998.26     3283.36     15.78 o 
   2   5  12     1302.16     1411.97      7.88 o 
   3   5  12      987.01      996.12      6.38 o 
   4   5  12     1994.37     2054.19     13.00 o 
   5   5  12        1.33        4.24      1.74 o 
   6   5  12        2.36        5.36      2.15 o 
   7   5  12      178.20      182.05      6.15 o 
   8   5  12        6.97        6.97      3.19 o 
   9   5  12      542.06      550.48     12.61 o 
  10   5  12       97.20       98.21      8.30 o 
   0   6  12     1743.32     1882.94     15.01 o 
   1   6  12      412.78      462.06      3.81 o 
   2   6  12     5513.65     5727.20     25.13 o 
   3   6  12       69.18       79.77      2.44 o 
   4   6  12     1301.04     1281.23      9.46 o 
   5   6  12      590.86      578.07      9.58 o 
   6   6  12     1682.01     1671.13     15.66 o 
   7   6  12      378.56      403.48      8.74 o 
   8   6  12       74.91       78.47      5.31 o 
   9   6  12      175.99      159.85      7.68 o 
  10   6  12      693.22      725.84     19.10 o 
   1   7  12      259.00      265.33      3.08 o 
   2   7  12     1183.95     1183.24      7.20 o 
   3   7  12       30.63       46.97      2.03 o 
   4   7  12      262.67      245.23      4.67 o 
   5   7  12      592.30      622.08     10.10 o 
   6   7  12     1293.24     1319.01     15.27 o 
   7   7  12      179.76      187.82      7.42 o 
   8   7  12       50.53       54.97      5.26 o 
   9   7  12       59.09       45.37      6.11 o 
  10   7  12       56.79       53.68      8.18 o 
   0   8  12    16418.16    16088.39     92.91 o 
   1   8  12     2820.96     2792.55     14.80 o 
   2   8  12     8060.81     7933.83     34.93 o 
   3   8  12     5830.82     5695.31     29.84 o 
   4   8  12       11.49       13.70      2.12 o 
   5   8  12      173.50      161.85      5.38 o 
   6   8  12     3010.98     3004.32     27.25 o 
   7   8  12     2276.70     2250.78     26.99 o 
   8   8  12     1813.77     1864.32     28.28 o 
   9   8  12      616.81      616.62     14.96 o 
  10   8  12      218.78      233.79     13.91 o 
   1   9  12     3353.19     3180.24     17.55 o 
   2   9  12    11328.64    11108.59     49.04 o 
   3   9  12      106.82      114.03      3.39 o 
   4   9  12      200.17      186.38      5.18 o 
   5   9  12     1290.52     1270.08     14.25 o 
   6   9  12      744.21      725.61     12.74 o 
   7   9  12      191.99      180.04      8.88 o 
   8   9  12        2.46        4.23      4.87 o 
   9   9  12      306.93      280.76     13.78 o 
  10   9  12      177.88      185.23     15.08 o 
   0  10  12     3879.64     3691.50     26.98 o 
   1  10  12     7441.64     7287.48     36.44 o 
   2  10  12     1389.33     1467.04     10.98 o 
   3  10  12     2874.95     2707.47     17.96 o 
   4  10  12     6947.97     6897.00     43.42 o 
   5  10  12     1660.52     1664.12     17.14 o 
   6  10  12     2478.30     2439.22     26.49 o 
   7  10  12       55.00       54.33      5.78 o 
   8  10  12       10.17        5.26      5.86 o 
   9  10  12       91.63       84.00      9.08 o 
   1  11  12     2745.88     2672.06     17.55 o 
   2  11  12     2403.39     2335.38     16.42 o 
   3  11  12       10.76       12.34      2.29 o 
   4  11  12      929.84      905.75     10.71 o 
   5  11  12        2.12        1.51      2.82 o 
   6  11  12      363.83      372.93     13.36 o 
   7  11  12        5.41        9.89      4.46 o 
   8  11  12       59.19       61.25      7.44 o 
   9  11  12       33.04       50.07     10.02 o 
   0  12  12     6496.78     6387.52     48.68 o 
   1  12  12      160.05      148.58      4.31 o 
   2  12  12     3235.48     3151.01     21.86 o 
   3  12  12       46.61       55.35      3.38 o 
   4  12  12       81.05       89.41      4.25 o 
   5  12  12      101.56       99.87      5.33 o 
   6  12  12      318.77      331.08     12.11 o 
   7  12  12       20.50       19.44      5.25 o 
   8  12  12      649.61      658.89     26.67 o 
   9  12  12      327.23      348.21     23.93 o 
   1  13  12       23.70       30.32      2.71 o 
   2  13  12      197.27      192.92      5.29 o 
   3  13  12      719.74      686.20     10.43 o 
   4  13  12       50.22       60.99      4.11 o 
   5  13  12       72.03       62.56      5.08 o 
   6  13  12      115.05      106.04      7.79 o 
   7  13  12        5.24       10.90      5.37 o 
   8  13  12      160.84      163.96     12.12 o 
   9  13  12       72.79       98.10     15.38 o 
   0  14  12     2603.15     2605.60     26.40 o 
   1  14  12       21.24       21.45      2.73 o 
   2  14  12     3171.80     3103.36     22.45 o 
   3  14  12      137.15      151.53      7.52 o 
   4  14  12      567.44      554.82      9.08 o 
   5  14  12       48.81       53.82      5.07 o 
   6  14  12      923.87      907.37     16.30 o 
   7  14  12      220.83      206.52     11.30 o 
   8  14  12     1260.10     1293.50     32.02 o 
   1  15  12        6.85        7.53      2.58 o 
   2  15  12      603.51      624.59      8.99 o 
   3  15  12      327.00      310.02      9.07 o 
   4  15  12       23.54       23.84      4.00 o 
   5  15  12      862.61      865.00     13.71 o 
   6  15  12       65.66       66.65      6.33 o 
   7  15  12       82.28       89.84      7.59 o 
   8  15  12        6.16        8.36      7.15 o 
   0  16  12      147.19      157.30      7.24 o 
   1  16  12      448.98      459.63      7.72 o 
   2  16  12     1344.08     1387.54     13.89 o 
   3  16  12      142.01      144.98      6.98 o 
   4  16  12     3198.96     3225.57     28.18 o 
   5  16  12      231.30      243.17      9.93 o 
   6  16  12      959.91      919.48     17.88 o 
   7  16  12       50.68       57.39      8.47 o 
   8  16  12       73.29       97.43     15.47 o 
   1  17  12      591.98      603.96      9.37 o 
   2  17  12      258.44      268.16      8.25 o 
   3  17  12      814.68      852.97     17.65 o 
   4  17  12       12.84        8.74      4.27 o 
   5  17  12      101.60      102.68      7.39 o 
   6  17  12      273.81      260.39     11.47 o 
   7  17  12        7.21        5.56      6.43 o 
   0  18  12     1184.15     1183.80     21.33 o 
   1  18  12      540.19      529.08      9.55 o 
   2  18  12      377.98      376.63     10.24 o 
   3  18  12      144.16      159.60      8.09 o 
   4  18  12       33.02       20.66      5.57 o 
   5  18  12      943.57      934.61     18.45 o 
   6  18  12      223.26      236.74     14.89 o 
   7  18  12       12.21       13.15      7.66 o 
   1  19  12      163.53      166.84      6.99 o 
   2  19  12      814.59      794.14     14.19 o 
   3  19  12        5.49        0.45      4.49 o 
   4  19  12       36.11       34.48      6.09 o 
   5  19  12       73.39       60.94      7.77 o 
   6  19  12      238.92      232.15     12.85 o 
   0  20  12      266.10      285.77     12.29 o 
   1  20  12       34.07       22.54      4.65 o 
   2  20  12     1745.36     1719.00     21.90 o 
   3  20  12        5.06        4.37      4.79 o 
   4  20  12     2170.24     2209.02     28.72 o 
   5  20  12       47.15       49.26      7.67 o 
   1  21  12       19.00       12.43      4.22 o 
   2  21  12      341.97      339.07     14.80 o 
   3  21  12      135.87      136.32      8.78 o 
   4  21  12        4.00        2.84      4.55 o 
   5  21  12       11.76        3.14      5.61 o 
   0  22  12     1243.42     1295.35     31.02 o 
   1  22  12      224.80      235.67     12.64 o 
   2  22  12      613.91      643.72     18.19 o 
   3  22  12      189.02      208.94     11.15 o 
   4  22  12      118.30       87.21     12.02 o 
   1  23  12      178.55      195.73     14.19 o 
   2  23  12       76.85       65.37     10.55 o 
   1   1  13     7243.32     7190.49     29.13 o 
   2   1  13     1377.43     1429.38      6.89 o 
   3   1  13      722.08      704.05      5.19 o 
   4   1  13     1729.80     1759.20     10.32 o 
   5   1  13     1925.32     1900.86     12.34 o 
   6   1  13       18.59       16.92      2.04 o 
   7   1  13     4231.15     4188.13     26.58 o 
   8   1  13      279.13      289.96      6.46 o 
   9   1  13     1111.91     1156.27     16.38 o 
  10   1  13       86.96      100.65      5.64 o 
   0   2  13      412.82      416.40      7.61 o 
   1   2  13     6277.80     6576.56     27.49 o 
   2   2  13        2.86        3.86      0.83 o 
   3   2  13     1295.60     1281.96      7.41 o 
   4   2  13       18.22       30.80      1.67 o 
   5   2  13     5418.60     5402.82     29.72 o 
   6   2  13      278.42      289.97      4.83 o 
   7   2  13     1083.40     1102.74     11.20 o 
   8   2  13      277.90      284.93      6.12 o 
   9   2  13      344.27      337.95      8.36 o 
  10   2  13       21.54       27.63      4.38 o 
   1   3  13     5323.10     5408.35     23.54 o 
   2   3  13     1262.74     1310.39      7.34 o 
   3   3  13     6359.38     6604.63     26.61 o 
   4   3  13      105.66      118.02      2.58 o 
   5   3  13     2105.36     2114.44     15.38 o 
   6   3  13      124.47      150.50      4.24 o 
   7   3  13       41.60       47.32      3.26 o 
   8   3  13      552.82      534.93      8.51 o 
   9   3  13       13.98       17.60      3.81 o 
  10   3  13      381.97      367.24     10.65 o 
   0   4  13     4393.83     4763.35     31.39 o 
   1   4  13      520.70      505.07      4.04 o 
   2   4  13       39.99       37.07      1.51 o 
   3   4  13        8.69       16.91      1.20 o 
   4   4  13     1980.50     1963.76     11.84 o 
   5   4  13     2679.54     2635.66     17.18 o 
   6   4  13       13.42       15.90      2.41 o 
   7   4  13      867.63      860.25     11.38 o 
   8   4  13      122.70      140.01      5.78 o 
   9   4  13     1027.84     1046.03     14.39 o 
  10   4  13        0.09        5.60      4.16 o 
   1   5  13     7562.28     7267.52     32.29 o 
   2   5  13      307.47      280.22      2.95 o 
   3   5  13     2322.68     2315.69     12.17 o 
   4   5  13      807.32      785.12      7.09 o 
   5   5  13     1267.34     1258.04     11.08 o 
   6   5  13        0.32       -0.91      2.07 o 
   7   5  13     6003.08     5925.73     54.64 o 
   8   5  13      185.98      199.40      6.63 o 
   9   5  13     3064.40     3135.64     30.00 o 
  10   5  13        2.77        0.98      5.66 o 
   0   6  13      325.23      365.74      5.43 o 
   1   6  13     1084.69     1137.69      6.81 o 
   2   6  13       18.32       14.75      1.34 o 
   3   6  13       43.73       30.55      1.69 o 
   4   6  13       25.84       23.97      1.84 o 
   5   6  13     4194.59     4194.81     30.60 o 
   6   6  13      294.78      316.76      7.73 o 
   7   6  13      369.00      364.31      8.43 o 
   8   6  13       62.29       61.32      4.94 o 
   9   6  13     2479.29     2440.13     39.46 o 
  10   6  13       12.35        8.27      6.52 o 
   1   7  13      111.84      132.40      2.37 o 
   2   7  13      852.57      872.15      6.68 o 
   3   7  13     7791.22     8089.40     40.63 o 
   4   7  13       81.01       77.57      3.56 o 
   5   7  13     1153.44     1153.15     12.71 o 
   6   7  13      275.13      301.51      8.20 o 
   7   7  13       96.15       98.56      6.72 o 
   8   7  13        2.77        5.28      4.68 o 
   9   7  13      386.69      397.62     17.02 o 
  10   7  13       17.69       14.80      6.41 o 
   0   8  13        0.35        2.57      1.81 o 
   1   8  13      587.75      613.29      5.62 o 
   2   8  13       14.30       17.66      1.59 o 
   3   8  13       18.72       24.06      2.05 o 
   4   8  13        1.73        1.59      1.76 o 
   5   8  13        3.65        9.81      2.78 o 
   6   8  13      498.81      514.07     10.71 o 
   7   8  13       21.30       16.83      4.96 o 
   8   8  13      110.48      116.65      8.37 o 
   9   8  13      993.79      999.57     19.76 o 
  10   8  13        4.56        1.88      8.07 o 
   1   9  13      794.01      802.30      7.47 o 
   2   9  13        4.37       11.88      1.68 o 
   3   9  13     5187.43     5117.30     29.49 o 
   4   9  13        7.07        7.12      2.27 o 
   5   9  13     1332.77     1299.33     18.09 o 
   6   9  13       19.93       19.36      4.23 o 
   7   9  13      761.77      749.37     19.15 o 
   8   9  13        0.09       -0.85      4.82 o 
   9   9  13      798.58      806.25     19.00 o 
  10   9  13        0.03        6.64      8.42 o 
   0  10  13      472.08      459.78      7.68 o 
   1  10  13      275.91      265.48      5.46 o 
   2  10  13       29.76       27.76      2.21 o 
   3  10  13      382.01      370.88      5.96 o 
   4  10  13      203.71      201.95      5.98 o 
   5  10  13      300.88      297.52      8.23 o 
   6  10  13       63.59       71.71      6.10 o 
   7  10  13        4.83        4.63      4.72 o 
   8  10  13      116.12      127.29      9.64 o 
   9  10  13      104.83       94.82     10.49 o 
   1  11  13     2940.30     2839.76     18.52 o 
   2  11  13       60.40       60.82      3.15 o 
   3  11  13     3293.04     3247.43     27.32 o 
   4  11  13       22.65       24.14      3.17 o 
   5  11  13      604.25      595.30     10.30 o 
   6  11  13      142.26      146.21      8.04 o 
   7  11  13     1761.25     1746.24     25.22 o 
   8  11  13       15.79        8.73      6.04 o 
   9  11  13     1627.97     1623.56     36.31 o 
   0  12  13      463.86      445.33      8.70 o 
   1  12  13        5.23        7.32      2.18 o 
   2  12  13       29.02       48.76      5.02 o 
   3  12  13      158.92      148.72      5.20 o 
   4  12  13       24.21       29.71      3.35 o 
   5  12  13      691.73      703.50     13.38 o 
   6  12  13       19.69       14.41      4.79 o 
   7  12  13        1.53        1.33      4.66 o 
   8  12  13      164.56      154.95     10.82 o 
   9  12  13      612.91      635.73     22.81 o 
   1  13  13     1400.85     1388.30     12.58 o 
   2  13  13        6.77       17.55      3.05 o 
   3  13  13     4127.21     4123.93     30.41 o 
   4  13  13      245.47      241.08      6.44 o 
   5  13  13      343.71      338.91      9.36 o 
   6  13  13       12.73       13.88      4.91 o 
   7  13  13        4.79       11.97      5.22 o 
   8  13  13       24.38       15.83     12.44 o 
   9  13  13      506.04      483.08     28.29 o 
   0  14  13       41.85       55.56      5.04 o 
   1  14  13     3754.19     3581.80     24.36 o 
   2  14  13       57.44       58.66      3.75 o 
   3  14  13      255.00      245.36      7.84 o 
   4  14  13        0.15        2.84      3.29 o 
   5  14  13     2062.25     2025.18     24.63 o 
   6  14  13      406.47      417.85     12.12 o 
   7  14  13       86.41       72.86      7.81 o 
   8  14  13       59.38       55.40     10.31 o 
   1  15  13     1014.37      967.50     11.21 o 
   2  15  13       60.53       56.45      3.78 o 
   3  15  13       74.21       67.29      5.06 o 
   4  15  13       52.25       49.20      4.67 o 
   5  15  13        6.27        7.97      4.37 o 
   6  15  13      307.32      292.74     10.65 o 
   7  15  13     2652.78     2639.19     35.54 o 
   8  15  13       17.19       23.42      8.94 o 
   0  16  13        0.58        1.89      3.96 o 
   1  16  13       98.14      102.64      4.81 o 
   2  16  13        0.09        4.08      2.84 o 
   3  16  13      618.31      600.56     12.36 o 
   4  16  13      299.59      307.32      9.17 o 
   5  16  13     1310.42     1313.84     20.71 o 
   6  16  13       81.75       84.64      7.56 o 
   7  16  13      477.29      428.31     15.85 o 
   1  17  13     1117.99     1079.09     12.76 o 
   2  17  13       72.28       79.27      5.34 o 
   3  17  13     3932.99     3906.30     35.68 o 
   4  17  13      107.87      102.38      6.29 o 
   5  17  13     2363.34     2336.94     28.64 o 
   6  17  13       22.70       12.65      5.51 o 
   7  17  13      324.75      315.28     14.45 o 
   0  18  13      114.95      108.41      7.34 o 
   1  18  13      144.25      143.34      5.86 o 
   2  18  13       58.96       55.08      5.54 o 
   3  18  13      267.66      238.67     10.09 o 
   4  18  13      384.34      379.43     11.73 o 
   5  18  13       93.85       84.21     10.93 o 
   6  18  13       21.08       26.29      6.79 o 
   7  18  13       14.38        0.60      7.28 o 
   1  19  13      779.92      792.78     12.51 o 
   2  19  13      185.28      191.25      8.45 o 
   3  19  13      399.29      414.90     12.27 o 
   4  19  13       37.78       32.06      7.18 o 
   5  19  13      348.44      326.38     13.74 o 
   6  19  13       67.82       60.15      8.62 o 
   0  20  13       13.83       21.96      6.23 o 
   1  20  13      385.94      394.89     11.34 o 
   2  20  13       45.92       44.01      6.05 o 
   3  20  13        0.64       -4.67      4.67 o 
   4  20  13        1.32        8.19      5.45 o 
   5  20  13       21.86       20.50      6.72 o 
   1  21  13      558.14      553.59     13.23 o 
   2  21  13        4.73        8.41      4.98 o 
   3  21  13       11.85       13.51      5.55 o 
   4  21  13       12.25       22.65      6.08 o 
   5  21  13       17.91       29.42     20.12 o 
   0  22  13      509.50      546.42     24.88 o 
   1  22  13      131.91       77.16     19.20 o 
   2  22  13        0.14        4.94      5.31 o 
   3  22  13      172.80      167.49      9.95 o 
   4  22  13       36.49       20.11     24.11 o 
   1  23  13      310.83      301.78     17.94 o 
   2  23  13       17.33        9.90      8.43 o 
   0   0  14     3729.74     4378.63     40.81 o 
   1   0  14     2370.10     2088.20     14.60 o 
   2   0  14    10827.07    11254.78     55.98 o 
   3   0  14       46.57       38.73      2.03 o 
   4   0  14    13566.45    13646.56     91.06 o 
   5   0  14      477.32      463.39      6.75 o 
   6   0  14      939.72      945.80     12.37 o 
   7   0  14       39.26       38.16      3.68 o 
   8   0  14       29.24       32.10      4.22 o 
   9   0  14      216.56      215.01     14.00 o 
  10   0  14      727.04      762.79     18.82 o 
   1   1  14     1720.50     1529.96      8.10 o 
   2   1  14       29.98       36.14      1.13 o 
   3   1  14       29.12       33.89      1.57 o 
   4   1  14      288.95      317.58      3.69 o 
   5   1  14       32.38       45.78      2.40 o 
   6   1  14      946.74      944.14      9.32 o 
   7   1  14      309.40      313.20      8.02 o 
   8   1  14       89.29       96.90      4.13 o 
   9   1  14       25.80       25.13      3.76 o 
  10   1  14        5.42        7.33      3.73 o 
   0   2  14    11280.55    11071.14     65.64 o 
   1   2  14      382.57      420.01      3.80 o 
   2   2  14     5983.31     6000.30     24.24 o 
   3   2  14     5269.54     5422.31     23.18 o 
   4   2  14       58.87       59.61      1.99 o 
   5   2  14      796.49      767.29      7.80 o 
   6   2  14     2521.38     2419.98     22.59 o 
   7   2  14        9.45       11.92      2.25 o 
   8   2  14     3641.12     3657.81     26.59 o 
   9   2  14      353.47      386.77      9.28 o 
  10   2  14      155.68      148.96      9.16 o 
   1   3  14     7738.85     8410.61     34.92 o 
   2   3  14     1294.66     1253.76      7.04 o 
   3   3  14     1155.43     1210.90      7.01 o 
   4   3  14       98.79      102.89      2.86 o 
   5   3  14      553.07      568.27      6.64 o 
   6   3  14      666.08      652.17      9.94 o 
   7   3  14      225.72      228.95      6.09 o 
   8   3  14       19.50       18.85      3.08 o 
   9   3  14        7.96        6.21      3.48 o 
  10   3  14      271.39      269.04     17.89 o 
   0   4  14     3160.61     3215.48     22.58 o 
   1   4  14     3273.71     3526.05     16.51 o 
   2   4  14     8295.53     8540.54     35.84 o 
   3   4  14      270.76      333.69      3.49 o 
   4   4  14     1110.95     1099.94      8.31 o 
   5   4  14      342.47      333.69      6.45 o 
   6   4  14      349.03      332.51      8.43 o 
   7   4  14      111.14      121.89      4.85 o 
   8   4  14     1036.74     1023.53     15.67 o 
   9   4  14        1.98        3.26      4.20 o 
  10   4  14     1421.47     1410.65     23.81 o 
   1   5  14      638.08      861.70      5.92 o 
   2   5  14       13.57       10.07      1.03 o 
   3   5  14      739.55      770.55      6.12 o 
   4   5  14       10.28        8.33      1.63 o 
   5   5  14      289.14      297.09      6.49 o 
   6   5  14      683.73      667.34     10.49 o 
   7   5  14      220.12      227.21      6.93 o 
   8   5  14       69.93       69.13      4.60 o 
   9   5  14      159.52      149.47      8.39 o 
  10   5  14      103.87       97.73      9.56 o 
   0   6  14     1101.69     1108.20     10.60 o 
   1   6  14     1672.59     1600.55      8.91 o 
   2   6  14     4542.63     4566.46     21.85 o 
   3   6  14      229.24      276.33      4.36 o 
   4   6  14     5846.27     5704.73     32.94 o 
   5   6  14      120.53      136.04      4.91 o 
   6   6  14      440.50      447.83     11.77 o 
   7   6  14       14.83       23.25      4.65 o 
   8   6  14        6.93       12.50      4.55 o 
   9   6  14      104.65       84.02     11.30 o 
  10   6  14      902.61      892.41     21.25 o 
   1   7  14      600.64      503.04      5.04 o 
   2   7  14      860.46      836.14      7.24 o 
   3   7  14      211.86      235.80      4.38 o 
   4   7  14       56.27       64.61      3.18 o 
   5   7  14      769.20      771.35     10.25 o 
   6   7  14      343.11      320.56      9.37 o 
   7   7  14       43.01       49.54      5.48 o 
   8   7  14        4.64        2.65      4.97 o 
   9   7  14       34.36       33.02      7.18 o 
  10   7  14        0.15        8.65      7.00 o 
   0   8  14     4292.21     4365.92     31.84 o 
   1   8  14        0.84        4.57      1.57 o 
   2   8  14     4144.38     4190.58     22.11 o 
   3   8  14     2672.20     2562.86     16.79 o 
   4   8  14     2346.67     2364.48     18.34 o 
   5   8  14       68.12       75.31      4.44 o 
   6   8  14     5169.25     5029.05     49.03 o 
   7   8  14      265.73      242.44     11.30 o 
   8   8  14     1277.12     1319.86     24.59 o 
   9   8  14       22.03       29.43      6.49 o 
  10   8  14       87.04      115.20     12.99 o 
   1   9  14     5116.97     4865.35     26.48 o 
   2   9  14       61.34       60.49      2.74 o 
   3   9  14     1079.26     1093.15     10.36 o 
   4   9  14      294.62      279.92      6.15 o 
   5   9  14     1437.99     1392.83     16.60 o 
   6   9  14        1.10        5.38      3.98 o 
   7   9  14       10.22       10.48      5.38 o 
   8   9  14        8.35       11.05      5.82 o 
   9   9  14       62.74       70.55      9.00 o 
   0  10  14       12.47       16.03      3.47 o 
   1  10  14     5980.66     5714.93     30.63 o 
   2  10  14     2519.61     2564.86     17.54 o 
   3  10  14     2433.29     2407.96     17.09 o 
   4  10  14     3716.73     3728.83     27.19 o 
   5  10  14       90.72       77.02      5.00 o 
   6  10  14      138.15      134.87      7.66 o 
   7  10  14      253.42      261.83     12.60 o 
   8  10  14        9.26       11.75      5.88 o 
   9  10  14       17.92       15.88      7.87 o 
   1  11  14     3942.01     3773.78     23.12 o 
   2  11  14      796.16      796.10      9.06 o 
   3  11  14      685.87      679.59      9.61 o 
   4  11  14       84.76       92.29      4.48 o 
   5  11  14     1081.73     1072.19     15.25 o 
   6  11  14      161.71      154.57      8.30 o 
   7  11  14      234.69      247.57     10.60 o 
   8  11  14      581.04      571.06     17.28 o 
   9  11  14       16.33       27.84      9.06 o 
   0  12  14     7303.16     7026.55     53.41 o 
   1  12  14      113.36      118.77      3.98 o 
   2  12  14      829.64      787.79      9.28 o 
   3  12  14     2374.22     2278.39     19.58 o 
   4  12  14      350.39      356.59      7.51 o 
   5  12  14       34.11       43.64      4.84 o 
   6  12  14      806.90      787.41     15.97 o 
   7  12  14      212.84      208.58     10.04 o 
   8  12  14      938.84      926.59     28.11 o 
   9  12  14      104.85      103.12     12.52 o 
   1  13  14       76.24       72.66      3.76 o 
   2  13  14        3.72        4.83      2.45 o 
   3  13  14       24.46       22.66      3.28 o 
   4  13  14        8.00       12.15      3.46 o 
   5  13  14       29.07       33.59      4.35 o 
   6  13  14        7.21        7.88      4.70 o 
   7  13  14        4.81        3.96      4.89 o 
   8  13  14       50.79       46.36      9.70 o 
   0  14  14     3446.83     3354.61     33.90 o 
   1  14  14       29.30       31.47      3.08 o 
   2  14  14     2385.92     2393.34     19.62 o 
   3  14  14      383.33      353.85      8.91 o 
   4  14  14     1967.55     1950.47     19.68 o 
   5  14  14      114.47      122.74      6.97 o 
   6  14  14     3076.88     3066.98     44.96 o 
   7  14  14      388.03      379.26     13.33 o 
   8  14  14      759.96      803.88     42.05 o 
   1  15  14      155.63      161.71      5.25 o 
   2  15  14      165.76      171.91      5.76 o 
   3  15  14      253.23      254.71      8.24 o 
   4  15  14        6.82        4.10      3.57 o 
   5  15  14      523.35      540.00     12.80 o 
   6  15  14      191.29      184.63      9.58 o 
   7  15  14        5.47        7.44      5.99 o 
   8  15  14       88.76       93.72     15.31 o 
   0  16  14      104.94      114.18      6.94 o 
   1  16  14      842.75      849.99     10.75 o 
   2  16  14      585.10      569.30      9.17 o 
   3  16  14      212.44      230.94      9.24 o 
   4  16  14     1020.84      990.85     14.45 o 
   5  16  14       60.14       66.38      6.23 o 
   6  16  14      333.98      349.17     13.37 o 
   7  16  14      315.71      295.60     13.89 o 
   1  17  14      134.70      140.37      5.53 o 
   2  17  14        0.86       -0.52      3.44 o 
   3  17  14      460.42      463.73     11.74 o 
   4  17  14        0.72        6.72      4.13 o 
   5  17  14      213.09      213.84     10.34 o 
   6  17  14        8.78       12.08      5.72 o 
   7  17  14       76.80       67.69      8.61 o 
   0  18  14     3515.67     3477.02     37.30 o 
   1  18  14       87.15       93.28      5.11 o 
   2  18  14      212.30      210.73      8.59 o 
   3  18  14      300.71      293.33     10.07 o 
   4  18  14      135.71      123.42      9.41 o 
   5  18  14      335.19      344.98     16.20 o 
   6  18  14     1076.78     1089.62     21.88 o 
   1  19  14      147.40      149.04      6.78 o 
   2  19  14     1065.04     1061.46     16.59 o 
   3  19  14      561.80      552.89     14.51 o 
   4  19  14        1.96       -4.75      4.75 o 
   5  19  14      122.87      117.15      8.87 o 
   6  19  14      276.05      299.13     18.07 o 
   0  20  14       73.94       70.76      7.98 o 
   1  20  14      248.55      251.38      8.51 o 
   2  20  14     1140.03     1136.78     20.17 o 
   3  20  14        4.61       -0.70      5.04 o 
   4  20  14     2448.53     2402.89     30.51 o 
   5  20  14      145.12      159.61     10.60 o 
   1  21  14       74.61       82.84      6.48 o 
   2  21  14      262.46      278.78     10.38 o 
   3  21  14       88.01       87.89      7.54 o 
   4  21  14       89.56       86.25      7.83 o 
   0  22  14     1183.62     1157.01     29.58 o 
   1  22  14        0.20        1.27      6.01 o 
   2  22  14      631.32      629.66     14.96 o 
   3  22  14       64.88       71.70      7.62 o 
   1  23  14       61.56       60.17      9.09 o 
   2  23  14        1.43       -0.13      5.96 o 
   1   1  15     5053.61     4908.27     20.59 o 
   2   1  15      253.72      226.70      2.37 o 
   3   1  15     2945.54     3018.81     12.87 o 
   4   1  15       57.98       53.49      1.95 o 
   5   1  15     2133.39     2172.31     14.91 o 
   6   1  15      200.52      191.03      5.03 o 
   7   1  15      587.85      577.02      8.17 o 
   8   1  15      126.49      121.63      5.14 o 
   9   1  15     1343.65     1333.77     18.65 o 
  10   1  15      175.73      202.71      8.69 o 
   0   2  15      444.50      405.05      6.20 o 
   1   2  15     2426.28     2341.82     11.82 o 
   2   2  15      542.90      576.48      4.14 o 
   3   2  15     1875.02     1831.99      9.26 o 
   4   2  15     3973.99     3970.06     19.69 o 
   5   2  15      473.07      458.26      6.19 o 
   6   2  15       20.08       24.36      3.79 o 
   7   2  15     1024.69     1030.59     13.08 o 
   8   2  15      333.00      358.84     11.68 o 
   9   2  15      104.14       96.62      6.68 o 
  10   2  15       37.74       42.56      7.04 o 
   1   3  15     4387.49     4423.29     19.66 o 
   2   3  15     1334.62     1304.73      7.32 o 
   3   3  15     1093.03     1040.77      6.76 o 
   4   3  15      107.37      121.31      2.89 o 
   5   3  15     2464.04     2453.58     17.49 o 
   6   3  15     2115.97     2106.79     21.56 o 
   7   3  15     1165.91     1147.55     17.81 o 
   8   3  15       18.26       13.65      3.62 o 
   9   3  15     1106.15     1126.12     17.34 o 
  10   3  15        6.98       -1.47      5.52 o 
   0   4  15     3128.40     3117.83     22.36 o 
   1   4  15      416.77      431.85      3.87 o 
   2   4  15     1810.62     1933.51     10.68 o 
   3   4  15        4.80        5.90      1.60 o 
   4   4  15     4637.53     4582.93     24.03 o 
   5   4  15      144.45      130.19      4.40 o 
   6   4  15       17.07       13.25      3.11 o 
   7   4  15        0.53        2.97      3.35 o 
   8   4  15      727.26      732.99     14.63 o 
   9   4  15      159.08      172.70      8.22 o 
  10   4  15       31.38       46.02      7.37 o 
   1   5  15     4586.96     4678.43     22.41 o 
   2   5  15     1807.50     1773.86     10.32 o 
   3   5  15     5943.57     6022.46     30.31 o 
   4   5  15      233.68      233.22      4.33 o 
   5   5  15     1878.45     1886.80     15.59 o 
   6   5  15     1710.21     1704.47     23.13 o 
   7   5  15       12.51       13.58      4.28 o 
   8   5  15      149.67      120.89      7.69 o 
   9   5  15     1196.31     1213.92     25.51 o 
  10   5  15      682.60      735.78     19.42 o 
   0   6  15      994.22     1030.63     10.31 o 
   1   6  15       55.54       58.56      1.83 o 
   2   6  15       65.68       58.44      2.06 o 
   3   6  15        1.68        3.14      1.51 o 
   4   6  15     3820.23     3796.05     27.44 o 
   5   6  15        0.64       -1.28      2.60 o 
   6   6  15      309.73      310.45      9.09 o 
   7   6  15       49.77       49.72      5.81 o 
   8   6  15     1667.05     1669.95     24.49 o 
   9   6  15       35.04       34.89      6.40 o 
  10   6  15       77.48       63.16     14.52 o 
   1   7  15     1707.68     1667.58     10.65 o 
   2   7  15     1208.66     1260.87      9.54 o 
   3   7  15     1991.61     2047.67     15.43 o 
   4   7  15      195.32      195.16      5.17 o 
   5   7  15     3848.83     3824.63     31.26 o 
   6   7  15     2383.68     2365.33     26.62 o 
   7   7  15      847.05      835.37     20.73 o 
   8   7  15      211.94      214.00     11.16 o 
   9   7  15      334.66      328.45     13.98 o 
  10   7  15      206.55      227.38     15.13 o 
   0   8  15     1127.37     1234.98     12.75 o 
   1   8  15      384.94      425.94      5.17 o 
   2   8  15      713.24      710.42      6.50 o 
   3   8  15       30.82       27.53      2.58 o 
   4   8  15      270.14      276.96      6.08 o 
   5   8  15       36.84       34.49      3.69 o 
   6   8  15      388.74      360.58     10.50 o 
   7   8  15       80.00       68.57      7.14 o 
   8   8  15      512.35      498.87     15.59 o 
   9   8  15      121.52      117.91     10.32 o 
  10   8  15       17.30       35.73     14.33 o 
   1   9  15      312.51      308.12      4.90 o 
   2   9  15      120.16      103.78      3.61 o 
   3   9  15      987.90      988.29     10.46 o 
   4   9  15      592.32      588.17     12.25 o 
   5   9  15     2494.39     2468.68     24.23 o 
   6   9  15        4.33        3.13      3.92 o 
   7   9  15      273.96      269.07     11.76 o 
   8   9  15       50.71       54.20      7.48 o 
   9   9  15      143.51      162.93     15.47 o 
   0  10  15     3520.05     3353.88     28.90 o 
   1  10  15      156.05      168.11      4.58 o 
   2  10  15        8.21       10.47      2.21 o 
   3  10  15        5.68        6.74      2.29 o 
   4  10  15      118.45       97.82      4.21 o 
   5  10  15      121.60      112.78      5.57 o 
   6  10  15        2.04        5.22      4.05 o 
   7  10  15       26.88       16.37      5.41 o 
   8  10  15       31.85       31.83      6.95 o 
   9  10  15       49.26       54.23     10.17 o 
   1  11  15     5933.24     5739.79     31.76 o 
   2  11  15     1734.39     1577.96     13.41 o 
   3  11  15     2751.12     2761.74     20.32 o 
   4  11  15       16.92       12.44      2.92 o 
   5  11  15     2091.19     2081.50     22.35 o 
   6  11  15       14.06       21.75      4.92 o 
   7  11  15      498.66      525.19     14.98 o 
   8  11  15        0.90       -0.44      5.73 o 
   9  11  15     1113.61     1120.09     27.28 o 
   0  12  15     1764.02     1657.08     18.38 o 
   1  12  15        7.41       11.75      2.28 o 
   2  12  15      485.67      463.99      7.32 o 
   3  12  15       29.60       33.89      3.52 o 
   4  12  15      914.58      891.83     12.01 o 
   5  12  15       64.85       73.79      4.99 o 
   6  12  15      144.05      160.49      9.24 o 
   7  12  15      126.75      141.09      8.80 o 
   8  12  15      407.11      419.84     32.97 o 
   9  12  15       30.85       53.17     10.62 o 
   1  13  15     2630.94     2536.78     18.99 o 
   2  13  15      827.10      832.22     11.40 o 
   3  13  15       21.23       20.56      3.39 o 
   4  13  15       92.87       85.97      5.04 o 
   5  13  15      446.29      432.09     10.64 o 
   6  13  15      756.10      743.23     17.97 o 
   7  13  15      883.26      944.50     18.75 o 
   8  13  15      129.86      143.15     12.11 o 
   0  14  15     4565.19     4501.70     40.42 o 
   1  14  15      474.01      479.14      7.58 o 
   2  14  15       61.06       71.18      4.11 o 
   3  14  15      301.33      299.56      8.17 o 
   4  14  15      829.55      835.40     12.33 o 
   5  14  15        0.23       -0.41      4.05 o 
   6  14  15      204.29      212.17     10.88 o 
   7  14  15        2.71       10.01      6.18 o 
   8  14  15     1015.59      953.38     44.36 o 
   1  15  15      867.96      849.98     10.27 o 
   2  15  15     1193.95     1187.05     13.51 o 
   3  15  15      369.97      372.43     10.28 o 
   4  15  15      392.57      393.14      9.88 o 
   5  15  15      791.53      767.96     19.52 o 
   6  15  15      500.59      541.20     16.95 o 
   7  15  15      144.59      136.12     11.63 o 
   8  15  15       44.07       49.28     17.79 o 
   0  16  15      266.92      246.37      9.44 o 
   1  16  15       86.88       93.55      4.68 o 
   2  16  15        0.11        0.89      3.04 o 
   3  16  15      212.11      193.58      7.73 o 
   4  16  15     1061.79     1077.13     19.17 o 
   5  16  15       48.01       55.20      5.99 o 
   6  16  15      219.59      230.11     11.23 o 
   7  16  15        7.47        4.77      6.39 o 
   1  17  15     1382.26     1370.67     14.75 o 
   2  17  15       14.59       18.00      3.93 o 
   3  17  15      973.80     1012.78     16.20 o 
   4  17  15       21.94       12.57      4.64 o 
   5  17  15     2264.36     2233.26     33.98 o 
   6  17  15      513.52      493.23     16.89 o 
   7  17  15      689.45      698.93     18.90 o 
   0  18  15        2.47        5.83      4.57 o 
   1  18  15       27.12       33.24      4.09 o 
   2  18  15      294.54      274.03      9.24 o 
   3  18  15      184.91      185.06      8.46 o 
   4  18  15        5.22       -2.83      4.34 o 
   5  18  15        5.56        0.77      5.35 o 
   6  18  15        0.12       -3.05      6.03 o 
   1  19  15      804.27      786.57     11.94 o 
   2  19  15        1.44       -0.10      4.24 o 
   3  19  15      249.86      251.40      9.82 o 
   4  19  15      243.28      263.35     10.53 o 
   5  19  15      656.64      674.60     19.99 o 
   6  19  15       39.49       54.16      9.24 o 
   0  20  15      882.91      927.68     20.24 o 
   1  20  15       62.75       74.06      5.76 o 
   2  20  15       13.35       18.41      5.21 o 
   3  20  15        3.56        1.96      5.11 o 
   4  20  15        8.43       16.92      5.98 o 
   5  20  15        5.69        6.63      6.75 o 
   1  21  15      322.52      341.45     10.67 o 
   2  21  15      500.19      509.34     13.23 o 
   3  21  15      197.24      202.59      9.91 o 
   4  21  15       23.36       27.63      7.24 o 
   0  22  15      862.70      911.76     26.30 o 
   1  22  15       10.38        7.63      5.78 o 
   2  22  15       49.19       51.32      6.84 o 
   3  22  15        5.88        0.07      5.95 o 
   1  23  15      598.61      626.95     19.56 o 
   0   0  16     3526.43     3374.94     29.33 o 
   1   0  16    10620.23    10895.47     64.29 o 
   2   0  16     1574.17     1461.02      9.99 o 
   3   0  16     1826.32     1803.84     13.00 o 
   4   0  16      230.22      226.64      6.52 o 
   5   0  16     1495.09     1434.52     34.97 o 
   6   0  16     2335.87     2284.50     32.40 o 
   7   0  16     1192.11     1254.38     22.83 o 
   8   0  16     2199.42     2236.74     35.37 o 
   9   0  16      583.00      589.98     23.41 o 
  10   0  16        8.58       15.87      9.41 o 
   1   1  16      107.18      110.08      2.12 o 
   2   1  16     4332.93     4407.15     18.06 o 
   3   1  16     2044.50     2107.10     10.53 o 
   4   1  16       24.87       33.21      1.99 o 
   5   1  16     2533.37     2547.55     22.41 o 
   6   1  16      986.65     1001.31     13.59 o 
   7   1  16        6.50        6.42      2.92 o 
   8   1  16      206.46      215.65      8.42 o 
   9   1  16       43.94       40.23      5.01 o 
  10   1  16      465.98      467.23     17.21 o 
   0   2  16     3762.40     3916.68     23.67 o 
   1   2  16      258.89      279.79      3.41 o 
   2   2  16     5721.74     5819.70     24.07 o 
   3   2  16     2025.80     2010.19     11.04 o 
   4   2  16     4785.52     4840.16     24.91 o 
   5   2  16     1495.60     1447.25     12.68 o 
   6   2  16     1518.00     1478.30     17.59 o 
   7   2  16       33.54       32.73      3.94 o 
   8   2  16      627.15      634.66     11.29 o 
   9   2  16        4.30        9.81      4.27 o 
  10   2  16      939.22      974.07     21.77 o 
   1   3  16        0.41        1.05      0.97 o 
   2   3  16       22.07       26.02      1.46 o 
   3   3  16       19.00       29.39      1.66 o 
   4   3  16      115.51      126.78      3.27 o 
   5   3  16        9.66       12.22      2.24 o 
   6   3  16       50.52       66.13      4.51 o 
   7   3  16       24.70       25.77      4.01 o 
   8   3  16       61.58       60.42      4.77 o 
   9   3  16       30.16       41.04      5.32 o 
  10   3  16       18.52       13.10      6.05 o 
   0   4  16     7950.93     8093.54     49.99 o 
   1   4  16      794.87      867.14      6.41 o 
   2   4  16     4187.91     4180.51     20.13 o 
   3   4  16      302.34      304.15      4.07 o 
   4   4  16      295.67      282.47      5.13 o 
   5   4  16       12.38       20.33      2.66 o 
   6   4  16      276.93      277.76      7.62 o 
   7   4  16        0.32       -0.74      3.24 o 
   8   4  16      950.10      943.03     24.93 o 
   9   4  16      666.44      638.07     14.54 o 
  10   4  16      787.21      793.31     21.52 o 
   1   5  16       77.01       73.44      2.54 o 
   2   5  16        5.94       11.73      1.32 o 
   3   5  16      210.45      203.77      3.86 o 
   4   5  16       26.65       34.23      2.15 o 
   5   5  16      548.98      534.90      7.90 o 
   6   5  16       83.63       90.62      6.26 o 
   7   5  16      485.20      475.11     15.47 o 
   8   5  16      239.42      223.79      9.84 o 
   9   5  16       28.18       37.91      6.33 o 
  10   5  16       86.61       79.03      9.77 o 
   0   6  16     1009.92     1051.27     10.52 o 
   1   6  16     2189.86     2360.92     13.24 o 
   2   6  16     2437.27     2508.18     15.08 o 
   3   6  16      146.79      150.97      3.53 o 
   4   6  16     2131.67     2103.72     17.76 o 
   5   6  16       64.33       69.32      4.87 o 
   6   6  16     1898.15     1881.64     23.94 o 
   7   6  16      347.02      361.08     17.35 o 
   8   6  16      791.58      799.34     16.27 o 
   9   6  16      106.68       86.48      7.92 o 
  10   6  16       48.86       67.88     12.54 o 
   1   7  16      112.66      126.21      2.92 o 
   2   7  16      235.66      256.47      4.45 o 
   3   7  16      618.78      598.32      8.07 o 
   4   7  16      151.85      166.08      4.78 o 
   5   7  16      571.98      536.95      9.32 o 
   6   7  16       11.50       12.23      3.95 o 
   7   7  16      120.31      123.08      8.02 o 
   8   7  16      513.99      516.04     14.97 o 
   9   7  16        1.21       -1.73      5.03 o 
  10   7  16      230.91      227.18     16.18 o 
   0   8  16       16.44       24.45      3.72 o 
   1   8  16      861.41      843.07      7.47 o 
   2   8  16     2836.71     2797.96     18.09 o 
   3   8  16     1358.58     1267.98     11.29 o 
   4   8  16     7279.52     7177.62     44.41 o 
   5   8  16     2022.30     2001.21     20.06 o 
   6   8  16     1937.87     1935.10     27.75 o 
   7   8  16        0.53       -3.25      4.74 o 
   8   8  16       71.64       69.88      7.21 o 
   9   8  16      622.07      634.98     20.26 o 
   1   9  16      327.18      324.47      4.83 o 
   2   9  16     1804.62     1727.60     12.71 o 
   3   9  16       18.35       14.99      2.50 o 
   4   9  16       57.59       60.72      3.47 o 
   5   9  16        3.19        4.23      3.24 o 
   6   9  16     1084.30     1089.11     18.04 o 
   7   9  16      383.06      374.10     13.46 o 
   8   9  16      104.21      112.95      9.17 o 
   9   9  16      242.29      260.38     14.17 o 
   0  10  16     6204.75     6130.07     47.07 o 
   1  10  16     1448.67     1462.46     11.87 o 
   2  10  16     2383.61     2328.30     15.91 o 
   3  10  16       39.07       44.71      3.17 o 
   4  10  16       22.93       25.02      3.26 o 
   5  10  16      595.63      566.08     10.22 o 
   6  10  16      678.61      677.50     14.75 o 
   7  10  16        0.03        1.15      4.89 o 
   8  10  16     1688.32     1667.93     29.17 o 
   9  10  16     1502.97     1476.82     39.83 o 
   1  11  16      462.03      448.52      6.33 o 
   2  11  16     1662.06     1612.41     13.49 o 
   3  11  16        8.91       13.92      2.79 o 
   4  11  16        7.29       13.28      3.13 o 
   5  11  16       39.20       45.57      4.39 o 
   6  11  16      557.43      568.30     14.11 o 
   7  11  16      550.47      579.87     16.54 o 
   8  11  16        4.90       -1.30      5.82 o 
   9  11  16        4.29        8.43      7.23 o 
   0  12  16      524.73      511.81      9.81 o 
   1  12  16      150.16      143.79      4.33 o 
   2  12  16     1373.88     1340.87     13.38 o 
   3  12  16      190.96      184.86      6.02 o 
   4  12  16      844.35      819.77     12.35 o 
   5  12  16      409.07      431.02     11.05 o 
   6  12  16      345.09      345.80     11.19 o 
   7  12  16       11.33       15.09      5.34 o 
   8  12  16      580.97      650.90     20.29 o 
   9  12  16        9.33       43.00     19.02 o 
   1  13  16       91.92       85.34      3.89 o 
   2  13  16      444.11      416.61      7.23 o 
   3  13  16        4.53        6.41      3.15 o 
   4  13  16       51.19       49.09      4.46 o 
   5  13  16      122.30      112.20      6.51 o 
   6  13  16      155.14      147.73      9.35 o 
   7  13  16       21.65       29.99      6.77 o 
   8  13  16      109.78      101.99     13.73 o 
   0  14  16     2252.70     2179.37     24.31 o 
   1  14  16       39.89       47.92      3.53 o 
   2  14  16     2312.44     2253.16     18.62 o 
   3  14  16      122.08      130.80      5.97 o 
   4  14  16      670.00      661.94     11.13 o 
   5  14  16       19.42       20.17      4.68 o 
   6  14  16      566.83      575.26     15.55 o 
   7  14  16      399.52      381.13     14.86 o 
   8  14  16      902.06      916.78     75.87 o 
   1  15  16       15.12       19.82      3.11 o 
   2  15  16       46.57       45.27      3.76 o 
   3  15  16      197.29      220.69      7.98 o 
   4  15  16        1.20        1.32      3.63 o 
   5  15  16      221.98      219.52      9.15 o 
   6  15  16       40.35       40.76      6.25 o 
   7  15  16       72.24       86.57     10.16 o 
   0  16  16      822.76      769.75     14.73 o 
   1  16  16       43.91       49.85      4.01 o 
   2  16  16     1141.26     1149.43     16.49 o 
   3  16  16        6.89       12.61      4.29 o 
   4  16  16      576.54      570.84     11.81 o 
   5  16  16      139.21      121.54      7.63 o 
   6  16  16      883.48      864.58     17.69 o 
   7  16  16        0.35        1.21      6.25 o 
   1  17  16      227.54      238.06      6.96 o 
   2  17  16     1048.58     1050.89     13.38 o 
   3  17  16       22.12       26.09      4.81 o 
   4  17  16        5.44        4.91      4.48 o 
   5  17  16        4.50        1.11      5.16 o 
   6  17  16      653.63      647.01     23.15 o 
   7  17  16      372.05      368.72     18.14 o 
   0  18  16      146.47      150.86      8.45 o 
   1  18  16      931.40      925.82     12.47 o 
   2  18  16      430.11      451.11     11.24 o 
   3  18  16      218.45      207.20      8.89 o 
   4  18  16      953.57      955.94     15.48 o 
   5  18  16      611.46      648.36     15.78 o 
   6  18  16        6.00        8.53      7.17 o 
   1  19  16      263.20      258.57      7.84 o 
   2  19  16      230.17      230.81      8.97 o 
   3  19  16       39.46       36.69      5.52 o 
   4  19  16      101.62      104.30      7.62 o 
   5  19  16      162.31      151.69     10.83 o 
   0  20  16     2329.62     2311.33     29.95 o 
   1  20  16      208.37      220.01      8.26 o 
   2  20  16     1722.68     1741.00     26.74 o 
   3  20  16      667.11      659.03     14.07 o 
   4  20  16      531.39      528.64     15.24 o 
   5  20  16      122.97      112.87     13.21 o 
   1  21  16      450.46      485.48     12.24 o 
   2  21  16       65.38       61.75      6.88 o 
   3  21  16      166.78      175.28      9.46 o 
   4  21  16       42.69       57.68      8.16 o 
   0  22  16       28.47       14.98      8.22 o 
   1  22  16      562.78      579.25     15.59 o 
   2  22  16      171.36      157.45      9.19 o 
   3  22  16      104.50       98.46      8.85 o 
   1   1  17     2562.48     2679.72     12.47 o 
   2   1  17      881.84      814.70      5.32 o 
   3   1  17     5455.82     5471.42     23.95 o 
   4   1  17      101.60      109.80      2.88 o 
   5   1  17     2938.72     2910.48     19.46 o 
   6   1  17       97.86      116.52      7.64 o 
   7   1  17     1381.45     1398.51     21.08 o 
   8   1  17      277.53      299.29      9.96 o 
   9   1  17      249.63      261.42     12.50 o 
  10   1  17       15.45       21.88      7.02 o 
   0   2  17     2341.06     2201.87     15.44 o 
   1   2  17      145.85      130.56      2.32 o 
   2   2  17      696.31      736.10      5.32 o 
   3   2  17       17.59       13.80      1.38 o 
   4   2  17      213.06      210.61      3.94 o 
   5   2  17      658.91      657.09      8.36 o 
   6   2  17       37.77       42.81      4.09 o 
   7   2  17        4.86        2.19      2.84 o 
   8   2  17      145.77      136.98      6.11 o 
   9   2  17      458.86      468.64     16.40 o 
  10   2  17      119.47      121.08     10.01 o 
   1   3  17     7865.88     7753.25     33.86 o 
   2   3  17        6.20        7.15      1.55 o 
   3   3  17       98.28      109.71      2.84 o 
   4   3  17        0.26        0.18      1.73 o 
   5   3  17       99.56       99.00      4.00 o 
   6   3  17        0.34        0.55      2.87 o 
   7   3  17     3858.64     3872.91     36.53 o 
   8   3  17       32.94       28.94      3.58 o 
   9   3  17     1236.79     1212.69     24.15 o 
  10   3  17       30.26       38.02      8.99 o 
   0   4  17     1541.38     1502.39     11.75 o 
   1   4  17     3331.63     3296.62     18.28 o 
   2   4  17     1102.23     1120.75      8.09 o 
   3   4  17     1338.72     1262.76      9.30 o 
   4   4  17     1399.44     1370.72     13.86 o 
   5   4  17     2955.18     2926.29     24.12 o 
   6   4  17      172.86      184.19      8.20 o 
   7   4  17      646.51      647.51     12.77 o 
   8   4  17       40.55       47.33      5.46 o 
   9   4  17     1486.77     1287.23    122.95 o 
  10   4  17      507.33      548.83     23.73 o 
   1   5  17     2704.89     2760.68     16.83 o 
   2   5  17       90.21       72.67      2.44 o 
   3   5  17    10223.26    10091.38     47.77 o 
   4   5  17       90.39       88.72      3.19 o 
   5   5  17     3284.62     3272.06     26.05 o 
   6   5  17       75.02       85.03      5.80 o 
   7   5  17        5.36        6.03      4.14 o 
   8   5  17        7.27        8.24      4.77 o 
   9   5  17       73.99       72.82      7.07 o 
  10   5  17      329.52      312.61     43.41 o 
   0   6  17      468.56      562.12      8.20 o 
   1   6  17     1052.34     1046.75      8.17 o 
   2   6  17      585.19      523.91      5.92 o 
   3   6  17      414.20      405.74      5.16 o 
   4   6  17       12.93       14.21      2.22 o 
   5   6  17     1849.33     1898.04     16.15 o 
   6   6  17      260.25      261.36      9.15 o 
   7   6  17      479.05      493.44     13.24 o 
   8   6  17       96.88       92.69      8.21 o 
   9   6  17      168.59      190.14     11.32 o 
  10   6  17        3.69        0.02      9.60 o 
   1   7  17     1288.91     1438.04     10.31 o 
   2   7  17      278.86      267.67      4.85 o 
   3   7  17      779.01      743.65      7.69 o 
   4   7  17      192.79      187.63      5.06 o 
   5   7  17     1901.54     1846.01     18.89 o 
   6   7  17      483.88      491.35     11.01 o 
   7   7  17     3184.81     3169.90     38.56 o 
   8   7  17      116.12      112.08      8.25 o 
   9   7  17      478.69      510.02     18.33 o 
   0   8  17     2885.72     2595.63     24.70 o 
   1   8  17       42.18       61.93      2.80 o 
   2   8  17      454.58      434.54      5.99 o 
   3   8  17      154.40      144.69      4.16 o 
   4   8  17      786.01      819.96     10.16 o 
   5   8  17      627.81      637.66     10.43 o 
   6   8  17      430.07      452.34     11.10 o 
   7   8  17       92.08      103.62     10.30 o 
   8   8  17      154.71      154.28      9.57 o 
   9   8  17       49.28       55.04      8.68 o 
   1   9  17     1233.27     1185.85     10.05 o 
   2   9  17      379.76      330.62      5.97 o 
   3   9  17     2373.63     2356.40     17.40 o 
   4   9  17       47.25       34.44      3.34 o 
   5   9  17     1451.57     1460.95     16.78 o 
   6   9  17        0.13        5.05      3.96 o 
   7   9  17      272.25      290.31     12.63 o 
   8   9  17       55.35       59.58      7.98 o 
   9   9  17       20.37       30.20      7.90 o 
   0  10  17      223.17      204.82      6.77 o 
   1  10  17      342.92      340.12      8.01 o 
   2  10  17     1005.29      956.66      9.38 o 
   3  10  17      236.94      221.95      5.45 o 
   4  10  17       17.20       18.40      3.22 o 
   5  10  17       53.12       58.99      4.78 o 
   6  10  17       86.21       88.87      6.54 o 
   7  10  17        5.96       11.78      5.20 o 
   8  10  17        1.92        7.80      5.87 o 
   9  10  17        3.06       -6.18      6.58 o 
   1  11  17     1902.47     1884.96     14.13 o 
   2  11  17      184.82      186.64      5.03 o 
   3  11  17     1935.54     1857.96     15.81 o 
   4  11  17       35.57       38.41      3.70 o 
   5  11  17      979.79      978.51     16.04 o 
   6  11  17        3.34        2.84      4.15 o 
   7  11  17      531.16      537.21     15.86 o 
   8  11  17        3.42        0.76      7.02 o 
   9  11  17      349.62      349.71     24.21 o 
   0  12  17       14.53       21.23      3.93 o 
   1  12  17      291.49      268.88      5.72 o 
   2  12  17        0.13       -2.25      2.25 o 
   3  12  17      525.01      505.52      8.79 o 
   4  12  17      440.22      443.18      9.32 o 
   5  12  17      543.81      527.18     11.56 o 
   6  12  17      660.98      684.40     15.24 o 
   7  12  17      251.39      243.25     13.21 o 
   8  12  17      151.37      151.30     20.64 o 
   1  13  17     5007.76     4867.43     30.32 o 
   2  13  17       15.74        6.19      2.68 o 
   3  13  17        9.82       11.57      3.45 o 
   4  13  17       24.88       23.63      3.96 o 
   5  13  17       18.78       24.80      4.85 o 
   6  13  17        5.21        6.44      5.20 o 
   7  13  17     3207.78     3217.42     61.53 o 
   8  13  17        8.41        7.45      9.65 o 
   0  14  17      252.41      222.44      8.26 o 
   1  14  17     1300.39     1275.24     12.78 o 
   2  14  17      109.98      114.37      4.68 o 
   3  14  17       27.09       24.93      3.89 o 
   4  14  17      146.06      146.89      6.49 o 
   5  14  17     1836.16     1812.44     20.42 o 
   6  14  17      122.57      133.62      9.34 o 
   7  14  17       18.93       22.93      7.20 o 
   8  14  17      121.31      125.92     19.90 o 
   1  15  17       11.96       15.07      3.03 o 
   2  15  17      428.59      448.27      8.03 o 
   3  15  17     3210.15     3182.46     29.30 o 
   4  15  17        6.88        2.96      3.98 o 
   5  15  17      995.19     1001.47     16.65 o 
   6  15  17       10.52        3.08      5.58 o 
   7  15  17        7.22       17.44      7.08 o 
   0  16  17       51.70       58.74      6.00 o 
   1  16  17       24.44       24.00      3.52 o 
   2  16  17       57.46       58.62      4.39 o 
   3  16  17       76.17       76.23      5.42 o 
   4  16  17      115.28      104.12      6.59 o 
   5  16  17      525.14      499.23     13.67 o 
   6  16  17       68.15       71.25      7.39 o 
   7  16  17      236.67      248.57     15.13 o 
   1  17  17     1032.37     1024.59     12.56 o 
   2  17  17       34.28       31.00      4.28 o 
   3  17  17      476.12      450.36     10.92 o 
   4  17  17       28.69       25.67      4.85 o 
   5  17  17      324.47      327.52     12.02 o 
   6  17  17        4.90        4.59      6.29 o 
   0  18  17      573.88      575.84     13.83 o 
   1  18  17      425.75      445.41      9.65 o 
   2  18  17      104.47      101.67      6.24 o 
   3  18  17       39.37       38.34      5.07 o 
   4  18  17       46.06       51.76      5.69 o 
   5  18  17      326.59      356.76     13.37 o 
   6  18  17      118.69      111.23     10.83 o 
   1  19  17      957.69      965.57     13.10 o 
   2  19  17       69.77       58.12      5.91 o 
   3  19  17     1354.37     1345.92     18.72 o 
   4  19  17      102.79       82.07      7.27 o 
   5  19  17       46.85       39.09      7.02 o 
   0  20  17      139.38      137.02      8.88 o 
   1  20  17      371.68      381.82     10.42 o 
   2  20  17      287.63      301.02     10.35 o 
   3  20  17      141.61      136.27      8.56 o 
   4  20  17        3.64       -1.80      7.14 o 
   5  20  17      105.09      140.67     27.06 o 
   1  21  17       31.11       32.67      5.47 o 
   2  21  17      186.04      202.21      9.78 o 
   3  21  17     1601.48     1614.53     23.39 o 
   4  21  17       64.24       73.62      8.69 o 
   0  22  17      250.36      271.12     15.84 o 
   1  22  17      453.61      477.16     14.63 o 
   2  22  17        0.08        0.81      5.41 o 
   0   0  18    56475.36    54172.19    474.13 o 
   1   0  18      144.92      118.51      3.73 o 
   2   0  18      949.28      950.42      8.08 o 
   3   0  18     2975.42     2989.53     20.24 o 
   4   0  18     1631.48     1609.03     14.72 o 
   5   0  18        4.96       10.29      3.90 o 
   6   0  18     1551.86     1600.44     31.94 o 
   7   0  18       52.14       53.01      8.64 o 
   8   0  18     1935.63     1995.64     41.24 o 
   9   0  18        0.83       22.38      9.20 o 
  10   0  18       10.94       19.92     10.12 o 
   1   1  18     4987.00     5044.22     23.31 o 
   2   1  18    11301.85    11375.34     42.80 o 
   3   1  18       16.46       20.07      1.43 o 
   4   1  18     1454.42     1437.00      9.82 o 
   5   1  18        0.11        5.68      1.90 o 
   6   1  18     1099.88     1070.37     18.43 o 
   7   1  18      419.93      434.26     14.83 o 
   8   1  18      115.26      118.62      8.67 o 
   9   1  18       11.05        9.89      6.10 o 
  10   1  18      174.76      180.75     11.69 o 
   0   2  18      415.24      342.41      5.62 o 
   1   2  18     3043.67     2941.56     15.28 o 
   2   2  18      127.97      135.88      2.73 o 
   3   2  18      224.75      233.40      3.51 o 
   4   2  18     7841.82     7753.65     40.81 o 
   5   2  18        2.41        2.26      2.13 o 
   6   2  18     2535.26     2481.20     26.94 o 
   7   2  18      178.50      202.45      7.69 o 
   8   2  18       80.64       76.69      6.47 o 
   9   2  18       53.73       51.43      7.45 o 
  10   2  18      649.58      687.77     18.68 o 
   1   3  18     1584.17     1586.79      9.99 o 
   2   3  18      289.95      265.64      3.86 o 
   3   3  18     1554.59     1591.96     10.45 o 
   4   3  18      273.05      276.26      5.16 o 
   5   3  18      588.98      611.72      8.62 o 
   6   3  18      132.93      145.73      6.52 o 
   7   3  18      243.49      246.03      8.70 o 
   8   3  18       20.65       28.56      4.26 o 
   9   3  18        1.24       11.90      6.62 o 
  10   3  18      113.42      137.14     12.28 o 
   0   4  18    12803.87    13058.15     80.29 o 
   1   4  18      280.32      244.35      3.97 o 
   2   4  18     2277.95     2410.36     13.97 o 
   3   4  18      198.92      206.19      3.82 o 
   4   4  18     3913.43     3953.99     26.79 o 
   5   4  18      425.90      424.39      8.34 o 
   6   4  18     2845.27     2880.90     32.36 o 
   7   4  18        0.37        4.25      3.90 o 
   8   4  18      686.26      711.66     16.78 o 
   9   4  18       16.54       18.48      5.66 o 
  10   4  18      260.53      246.16     40.97 o 
   1   5  18     2051.94     2013.70     13.39 o 
   2   5  18      498.15      425.26      4.93 o 
   3   5  18      199.99      202.61      4.16 o 
   4   5  18     1088.09     1012.25      9.45 o 
   5   5  18      177.46      168.71      5.93 o 
   6   5  18      342.68      348.59     10.20 o 
   7   5  18      337.66      349.08     13.17 o 
   8   5  18     1262.30     1216.42     25.78 o 
   9   5  18       47.71       44.00      7.14 o 
  10   5  18       12.47       28.42     10.68 o 
   0   6  18    10227.53     9250.75     63.12 o 
   1   6  18       90.84       96.55      3.03 o 
   2   6  18      547.38      486.60      5.94 o 
   3   6  18     1271.34     1228.01     10.27 o 
   4   6  18       10.29       19.33      2.46 o 
   5   6  18      371.07      387.65      7.96 o 
   6   6  18      101.38      101.49      5.86 o 
   7   6  18       15.28       24.20      5.19 o 
   8   6  18      631.59      621.70     23.96 o 
   9   6  18       45.51       43.32      7.07 o 
   1   7  18     2724.51     2678.57     16.91 o 
   2   7  18     1557.22     1291.68     10.71 o 
   3   7  18       98.85      111.46      3.61 o 
   4   7  18        4.08        6.78      2.39 o 
   5   7  18       49.64       44.86      3.52 o 
   6   7  18      157.95      157.82      7.48 o 
   7   7  18      408.00      423.69     12.45 o 
   8   7  18       30.16       23.31      5.82 o 
   9   7  18      174.46      171.66     13.36 o 
   0   8  18      232.78      172.05      5.62 o 
   1   8  18      111.12       93.56      3.25 o 
   2   8  18     1392.85     1420.89     11.63 o 
   3   8  18       30.24       30.06      2.90 o 
   4   8  18    10398.50    10173.85     59.01 o 
   5   8  18       37.12       48.99      3.75 o 
   6   8  18      726.06      719.35     12.96 o 
   7   8  18      175.19      176.57      9.46 o 
   8   8  18       63.72       86.07      7.92 o 
   9   8  18       19.17       15.82      7.16 o 
   1   9  18      283.83      250.98      5.39 o 
   2   9  18       75.22       86.72      3.36 o 
   3   9  18      772.24      723.09      8.56 o 
   4   9  18       25.21       17.11      2.78 o 
   5   9  18      437.83      425.22     14.45 o 
   6   9  18       80.64       87.97      6.36 o 
   7   9  18      212.80      206.67     10.92 o 
   8   9  18       81.13       91.71     10.37 o 
   9   9  18       15.01        7.89      7.74 o 
   0  10  18     8575.45     8610.00     63.42 o 
   1  10  18      135.81      131.22      4.03 o 
   2  10  18     1503.84     1431.85     12.09 o 
   3  10  18      667.78      646.62      8.32 o 
   4  10  18      659.35      659.80      9.27 o 
   5  10  18      720.27      728.15     13.49 o 
   6  10  18     1582.61     1604.52     21.05 o 
   7  10  18       35.46       30.61      5.96 o 
   8  10  18     1339.30     1426.89     44.19 o 
   9  10  18       22.61       30.64      8.75 o 
   1  11  18      182.88      187.77      4.86 o 
   2  11  18      554.89      558.49      7.57 o 
   3  11  18     2346.93     2304.14     18.49 o 
   4  11  18       21.99       20.57      3.42 o 
   5  11  18      338.71      338.59      9.77 o 
   6  11  18       33.14       40.05      5.94 o 
   7  11  18       70.68       74.86      8.70 o 
   8  11  18       14.92        5.09      8.95 o 
   9  11  18       57.14       93.97     27.61 o 
   0  12  18       90.64       76.25      5.00 o 
   1  12  18      589.43      588.02      7.60 o 
   2  12  18      444.12      406.71      6.91 o 
   3  12  18      200.55      214.12      6.14 o 
   4  12  18     1804.04     1794.35     18.92 o 
   5  12  18       23.60       29.54      4.94 o 
   6  12  18       50.80       53.86      6.46 o 
   7  12  18      126.13      145.84      9.57 o 
   8  12  18      121.86      130.90     14.29 o 
   1  13  18        5.08        9.65      2.57 o 
   2  13  18     1433.17     1429.87     13.60 o 
   3  13  18       38.06       44.90      3.89 o 
   4  13  18      115.16      115.08      7.37 o 
   5  13  18      208.49      225.14      9.02 o 
   6  13  18      287.50      293.24     11.92 o 
   7  13  18       35.62       40.75      6.98 o 
   8  13  18        6.95        7.97     10.61 o 
   0  14  18     5348.12     5207.63     46.07 o 
   1  14  18       81.85       88.22      4.33 o 
   2  14  18     1582.09     1580.24     14.79 o 
   3  14  18      153.43      139.04      5.87 o 
   4  14  18      450.72      475.32     10.19 o 
   5  14  18      136.76      132.89      7.55 o 
   6  14  18      418.70      464.54     19.03 o 
   7  14  18      126.49      120.33     11.23 o 
   8  14  18      736.41      751.68     31.10 o 
   1  15  18      191.46      198.41      6.08 o 
   2  15  18       38.84       38.20      3.68 o 
   3  15  18       14.62       16.74      3.72 o 
   4  15  18       34.40       30.56      4.78 o 
   5  15  18       77.08       85.35      7.30 o 
   6  15  18       16.78       25.06      6.67 o 
   7  15  18      161.61      174.02     12.15 o 
   0  16  18     2194.49     2166.21     27.07 o 
   1  16  18       91.13       93.10      4.86 o 
   2  16  18      145.05      135.69      5.77 o 
   3  16  18       15.91       13.97      4.12 o 
   4  16  18      108.43      113.29      6.25 o 
   5  16  18       66.09       71.73      6.91 o 
   6  16  18     1352.88     1367.91     27.27 o 
   7  16  18       66.71       81.34     10.52 o 
   1  17  18        9.32        8.47      3.41 o 
   2  17  18     1039.98     1048.47     13.28 o 
   3  17  18      615.07      629.88     11.48 o 
   4  17  18        3.12        2.89      4.02 o 
   5  17  18        8.51       10.03      5.46 o 
   6  17  18      594.55      601.86     28.23 o 
   0  18  18      113.21      116.65      7.94 o 
   1  18  18      383.14      376.46      8.80 o 
   2  18  18      483.55      472.59     11.45 o 
   3  18  18       32.75       37.19      5.11 o 
   4  18  18     3841.53     3891.75     35.38 o 
   5  18  18        3.87        0.47      5.65 o 
   6  18  18      768.72      733.20     24.66 o 
   1  19  18      532.79      529.05     10.49 o 
   2  19  18      574.45      611.69     12.76 o 
   3  19  18      131.88      145.78      7.82 o 
   4  19  18       74.86       66.45      5.80 o 
   5  19  18      468.66      480.98     16.50 o 
   0  20  18     4728.78     4863.59     77.81 o 
   1  20  18       25.02       24.42      4.86 o 
   2  20  18      432.05      450.66     12.70 o 
   3  20  18      585.84      583.38     14.20 o 
   4  20  18      266.56      272.68     12.49 o 
   1  21  18      622.12      643.05     13.74 o 
   2  21  18      466.34      472.42     13.47 o 
   3  21  18      138.97      131.41     10.03 o 
   0  22  18      158.91      178.15     13.62 o 
   1  22  18      277.73      301.50     11.78 o 
   2  22  18      494.19      499.18     16.14 o 
   1   1  19     3219.10     3209.02     16.25 o 
   2   1  19      377.63      388.77      3.98 o 
   3   1  19     2423.62     2456.81     12.94 o 
   4   1  19      778.69      777.36      6.87 o 
   5   1  19     4013.40     3969.08     27.52 o 
   6   1  19      502.52      530.22     12.62 o 
   7   1  19     1819.05     1833.70     28.23 o 
   8   1  19       44.25       35.03      6.34 o 
   9   1  19      190.30      206.73     12.13 o 
  10   1  19      461.18      440.81     16.83 o 
   0   2  19     4038.62     4100.42     26.86 o 
   1   2  19       12.51       13.77      1.55 o 
   2   2  19      738.35      714.68      6.39 o 
   3   2  19       14.41       12.39      1.61 o 
   4   2  19       18.68       17.14      2.16 o 
   5   2  19      100.13       97.91      4.11 o 
   6   2  19      204.79      200.22      7.87 o 
   7   2  19        6.84        2.32      4.60 o 
   8   2  19     1407.00     1479.20     24.85 o 
   9   2  19        5.67       11.63      6.83 o 
  10   2  19        1.51       13.30      7.39 o 
   1   3  19     2868.78     2849.67     15.60 o 
   2   3  19     1949.07     1875.10     12.02 o 
   3   3  19      913.58      940.63      7.71 o 
   4   3  19     2345.18     2333.98     18.26 o 
   5   3  19      157.16      172.16      5.64 o 
   6   3  19       42.51       39.96      4.60 o 
   7   3  19      163.05      177.10      9.23 o 
   8   3  19      720.73      750.43     15.82 o 
   9   3  19      581.14      469.66     65.08 o 
  10   3  19      210.34      222.22     16.02 o 
   0   4  19     3652.73     3653.06     27.38 o 
   1   4  19     1478.90     1458.22     10.34 o 
   2   4  19       11.23       15.42      1.67 o 
   3   4  19      225.80      231.23      5.07 o 
   4   4  19      214.27      229.60      5.96 o 
   5   4  19      465.30      454.44      8.47 o 
   6   4  19     3069.46     3181.71     37.47 o 
   7   4  19        3.86       11.41      4.48 o 
   8   4  19      722.74      723.37     23.25 o 
   9   4  19       47.74       44.25      8.84 o 
  10   4  19       84.42       65.35     12.65 o 
   1   5  19     3447.71     3275.42     20.12 o 
   2   5  19      404.57      492.27      5.50 o 
   3   5  19     1497.77     1542.07     12.56 o 
   4   5  19        6.60       13.98      2.34 o 
   5   5  19     1560.85     1516.34     15.86 o 
   6   5  19     2487.36     2576.28     35.04 o 
   7   5  19      972.68      956.13     22.31 o 
   8   5  19      356.86      348.45     13.72 o 
   9   5  19      328.58      338.24     13.75 o 
   0   6  19       93.15      150.33      5.40 o 
   1   6  19      252.29      278.74      4.72 o 
   2   6  19       86.39      118.49      3.70 o 
   3   6  19      702.24      652.60      7.10 o 
   4   6  19      721.15      749.17      8.79 o 
   5   6  19      193.09      204.65      6.58 o 
   6   6  19       86.03       96.72      6.75 o 
   7   6  19       26.79       23.39      5.91 o 
   8   6  19     2792.49     2814.14     38.00 o 
   9   6  19      134.24      147.36     13.37 o 
   1   7  19     2167.86     2172.01     15.41 o 
   2   7  19     2933.58     2790.30     18.79 o 
   3   7  19     4134.68     4146.81     24.85 o 
   4   7  19      788.84      841.61     10.24 o 
   5   7  19     2613.03     2606.34     21.17 o 
   6   7  19     1620.22     1610.10     23.25 o 
   7   7  19     1253.47     1286.40     24.61 o 
   8   7  19        0.31       -4.28      5.29 o 
   9   7  19      521.35      518.14     25.17 o 
   0   8  19      433.35      323.47      7.14 o 
   1   8  19      206.70      183.61      4.59 o 
   2   8  19      794.89      776.80      8.30 o 
   3   8  19       30.40       28.86      2.72 o 
   4   8  19     2225.31     2193.25     18.23 o 
   5   8  19        2.19        3.80      2.76 o 
   6   8  19      434.72      461.91     12.14 o 
   7   8  19       41.62       52.46      7.96 o 
   8   8  19      192.91      226.77     13.79 o 
   9   8  19      104.43      105.09     13.39 o 
   1   9  19      567.95      542.49      6.79 o 
   2   9  19       53.93       57.77      3.16 o 
   3   9  19     1321.62     1302.13     11.50 o 
   4   9  19       17.33       10.75      2.70 o 
   5   9  19      644.88      657.96     10.51 o 
   6   9  19       11.78       19.99      3.94 o 
   7   9  19      363.83      365.85     15.99 o 
   8   9  19      470.77      477.40     18.94 o 
   9   9  19      340.72      321.84     20.88 o 
   0  10  19      710.68      659.78     10.93 o 
   1  10  19      328.88      293.85      5.60 o 
   2  10  19        1.22        2.55      2.14 o 
   3  10  19       36.98       36.40      2.99 o 
   4  10  19      451.71      450.93      9.90 o 
   5  10  19        4.84        5.24      3.41 o 
   6  10  19      327.82      324.08      9.69 o 
   7  10  19       56.85       62.35      8.26 o 
   8  10  19      121.83      144.30     16.51 o 
   9  10  19       15.86       19.43     10.15 o 
   1  11  19     1937.18     1874.02     14.41 o 
   2  11  19      942.74      885.48     10.84 o 
   3  11  19      974.84      961.14     10.99 o 
   4  11  19      220.32      207.35      6.25 o 
   5  11  19      367.09      366.14      9.40 o 
   6  11  19     1990.41     1988.50     26.31 o 
   7  11  19      432.83      430.48     15.01 o 
   8  11  19       43.40       27.46     10.72 o 
   0  12  19       67.37       66.92      4.99 o 
   1  12  19       92.30      104.63      4.08 o 
   2  12  19      682.53      686.33      8.73 o 
   3  12  19      146.54      139.93      5.24 o 
   4  12  19     1021.03      990.45     12.18 o 
   5  12  19      312.54      331.65      9.45 o 
   6  12  19       35.29       42.30      6.28 o 
   7  12  19      167.09      170.27      9.86 o 
   8  12  19      758.53      757.47     31.76 o 
   1  13  19     1822.38     1774.58     14.84 o 
   2  13  19       64.60       61.77      3.87 o 
   3  13  19     1855.53     1841.36     17.62 o 
   4  13  19      936.64      987.11     13.68 o 
   5  13  19      800.93      827.37     13.75 o 
   6  13  19      583.18      584.54     15.13 o 
   7  13  19      527.30      547.69     23.15 o 
   8  13  19        8.43        5.00      8.55 o 
   0  14  19        5.02        5.28      3.77 o 
   1  14  19       79.25       69.77      4.01 o 
   2  14  19      536.76      535.62      8.44 o 
   3  14  19       26.06       35.69      4.06 o 
   4  14  19     1820.75     1780.02     22.31 o 
   5  14  19        3.11        8.66      4.25 o 
   6  14  19       56.22       70.37      8.39 o 
   7  14  19        1.29        1.88      6.49 o 
   1  15  19      457.77      432.15      8.14 o 
   2  15  19      219.37      215.32      6.41 o 
   3  15  19      541.27      538.55     10.17 o 
   4  15  19      198.99      187.03      7.06 o 
   5  15  19     1116.49     1136.07     16.54 o 
   6  15  19      899.63      885.00     17.91 o 
   7  15  19      546.42      566.32     20.03 o 
   0  16  19      191.13      202.08      9.34 o 
   1  16  19       74.30       83.99      4.85 o 
   2  16  19      380.34      365.86      8.60 o 
   3  16  19      128.91      132.78      6.46 o 
   4  16  19      534.45      536.09     12.70 o 
   5  16  19      313.97      314.65     12.05 o 
   6  16  19       58.05       73.56      8.14 o 
   7  16  19       11.26       19.48      8.27 o 
   1  17  19      825.95      821.30     11.46 o 
   2  17  19      488.94      483.57      9.76 o 
   3  17  19      314.77      299.59      9.42 o 
   4  17  19      145.14      157.40      7.56 o 
   5  17  19      453.41      444.93     19.38 o 
   6  17  19       46.15       50.15      8.94 o 
   0  18  19        4.53        1.63      4.90 o 
   1  18  19       84.64       76.60      5.02 o 
   2  18  19        3.30        4.02      4.33 o 
   3  18  19       35.13       31.77      5.03 o 
   4  18  19        0.04        0.98      3.66 o 
   5  18  19       37.96       35.91      6.93 o 
   1  19  19      791.88      788.26     12.12 o 
   2  19  19       13.31       20.27      5.01 o 
   3  19  19      422.75      417.26     11.82 o 
   4  19  19      154.19      190.93      9.02 o 
   5  19  19      675.90      721.84     20.92 o 
   0  20  19       21.92       21.89      6.23 o 
   1  20  19       45.48       47.52      5.96 o 
   2  20  19       92.50       97.83      7.44 o 
   3  20  19       15.58       20.91      5.72 o 
   4  20  19      106.61      112.12      9.52 o 
   1  21  19      692.85      745.19     16.62 o 
   2  21  19        1.15        5.75      5.48 o 
   3  21  19      140.49      150.65     10.07 o 
   0  22  19       15.40       24.02      8.62 o 
   1  22  19       65.05       69.22      7.92 o 
   0   0  20    14241.92    13906.46    112.06 o 
   1   0  20     3250.13     3184.42     22.67 o 
   2   0  20       11.12       17.48      2.97 o 
   3   0  20     1874.49     1870.31     14.59 o 
   4   0  20    10638.41    10653.76     76.74 o 
   5   0  20     1420.61     1398.70     20.06 o 
   6   0  20      466.70      421.49     29.35 o 
   7   0  20       19.22       26.49      8.04 o 
   8   0  20      585.16      593.79     21.90 o 
   9   0  20       43.56       45.62     10.72 o 
  10   0  20        9.68        7.80     11.76 o 
   1   1  20     2176.65     2218.44     12.42 o 
   2   1  20     9729.47     9653.68     40.78 o 
   3   1  20        0.70        3.24      1.44 o 
   4   1  20      452.07      453.90      6.60 o 
   5   1  20        0.11        0.71      2.47 o 
   6   1  20      322.41      337.59     11.92 o 
   7   1  20      484.68      484.54     13.66 o 
   8   1  20      165.83      168.72     10.09 o 
   9   1  20       41.76       48.49      7.49 o 
  10   1  20      157.09      202.54     13.31 o 
   0   2  20     7134.59     7234.87     46.79 o 
   1   2  20     1477.09     1561.95      9.92 o 
   2   2  20     8490.63     8447.39     38.89 o 
   3   2  20     1160.54     1136.45      8.52 o 
   4   2  20     3051.31     3025.58     20.70 o 
   5   2  20      557.69      579.46      8.16 o 
   6   2  20      101.75       99.39      7.10 o 
   7   2  20      597.35      630.96     21.11 o 
   8   2  20     2627.24     2671.82     40.57 o 
   9   2  20      662.92      647.83     26.86 o 
  10   2  20      448.18      447.33     24.79 o 
   1   3  20      905.46      910.06      7.28 o 
   2   3  20        3.09        4.98      1.70 o 
   3   3  20      473.93      517.17      7.19 o 
   4   3  20      734.39      770.64      8.89 o 
   5   3  20      861.38      883.67     14.58 o 
   6   3  20        0.07        6.64      3.57 o 
   7   3  20      248.38      244.54      9.55 o 
   8   3  20       12.64       14.81      4.77 o 
   9   3  20      233.01      255.14     14.84 o 
   0   4  20     6464.89     6359.09     49.99 o 
   1   4  20       42.33       42.52      2.19 o 
   2   4  20     3808.98     3625.32     20.83 o 
   3   4  20        7.39        7.99      1.87 o 
   4   4  20     1120.32     1055.23     10.47 o 
   5   4  20      397.32      377.14      7.69 o 
   6   4  20       11.70       14.60      4.15 o 
   7   4  20       74.17       70.87      7.17 o 
   8   4  20     2946.80     2992.35     44.22 o 
   9   4  20       17.06       28.78      9.89 o 
   1   5  20      609.07      587.56      6.63 o 
   2   5  20       11.95       10.58      1.95 o 
   3   5  20      446.53      450.36      5.88 o 
   4   5  20     1156.44     1090.15     11.81 o 
   5   5  20        6.43       14.72      3.02 o 
   6   5  20      223.37      236.49      9.30 o 
   7   5  20      157.21      148.28     15.44 o 
   8   5  20      307.22      320.56     13.78 o 
   9   5  20       75.42       83.58      8.26 o 
   0   6  20       57.92      132.91      5.45 o 
   1   6  20      926.30      854.14      9.12 o 
   2   6  20      495.37      555.49      6.96 o 
   3   6  20      660.07      613.82      7.03 o 
   4   6  20     3888.83     3733.96     25.57 o 
   5   6  20      705.25      678.06     11.37 o 
   6   6  20     1139.22     1126.26     17.03 o 
   7   6  20       37.14       33.46      6.32 o 
   8   6  20      753.57      811.33     27.28 o 
   9   6  20       78.44       64.47     12.06 o 
   1   7  20     2379.94     2238.85     16.44 o 
   2   7  20     4640.48     4085.34     24.65 o 
   3   7  20      204.61      203.64      5.10 o 
   4   7  20      153.30      155.37      4.91 o 
   5   7  20       12.18       12.35      3.21 o 
   6   7  20      199.03      201.42      8.40 o 
   7   7  20      359.79      383.78     16.47 o 
   8   7  20       21.86       28.77      6.69 o 
   9   7  20      140.50      177.33     16.21 o 
   0   8  20     3129.08     2809.19     27.04 o 
   1   8  20      553.33      550.79      7.07 o 
   2   8  20     1051.56     1011.34     10.27 o 
   3   8  20       31.86       32.63      2.80 o 
   4   8  20      978.93      987.62     11.23 o 
   5   8  20      581.11      569.13      9.58 o 
   6   8  20      521.69      517.05     11.90 o 
   7   8  20        7.42        9.70      5.72 o 
   8   8  20      752.60      747.22     21.25 o 
   9   8  20      439.69      407.02     27.03 o 
   1   9  20      275.99      282.86      5.63 o 
   2   9  20      249.01      263.33      5.90 o 
   3   9  20      141.23      158.40      5.24 o 
   4   9  20      125.18      118.29      5.10 o 
   5   9  20      414.20      396.08      8.46 o 
   6   9  20      321.83      330.11      8.80 o 
   7   9  20      206.25      194.58     11.69 o 
   8   9  20       13.46       22.63      7.71 o 
   9   9  20       96.46      121.76     19.06 o 
   0  10  20     3986.82     3728.83     32.64 o 
   1  10  20      848.05      831.78      8.83 o 
   2  10  20     1194.11     1181.36     11.02 o 
   3  10  20      705.67      670.51     10.64 o 
   4  10  20     1316.55     1322.42     14.73 o 
   5  10  20     1083.33     1047.24     16.65 o 
   6  10  20     1303.72     1308.66     17.75 o 
   7  10  20      133.35      153.51     10.20 o 
   8  10  20     1262.23     1180.10     29.53 o 
   1  11  20      117.08      113.03      4.09 o 
   2  11  20      333.16      329.58      6.79 o 
   3  11  20     1461.65     1422.45     13.59 o 
   4  11  20      104.74       78.14      4.50 o 
   5  11  20      379.78      372.67      9.54 o 
   6  11  20       16.96       16.54      4.33 o 
   7  11  20      161.35      181.72     11.05 o 
   8  11  20       56.07       56.31     10.38 o 
   0  12  20     5545.07     5330.34     44.15 o 
   1  12  20     1339.41     1325.53     12.01 o 
   2  12  20     1447.52     1426.24     13.22 o 
   3  12  20      835.91      850.84     10.51 o 
   4  12  20      241.48      240.65      7.09 o 
   5  12  20      359.49      357.62     10.02 o 
   6  12  20      274.74      271.38      9.82 o 
   7  12  20      130.39      139.19      8.33 o 
   8  12  20      678.44      710.75     24.27 o 
   1  13  20        2.49        2.99      2.68 o 
   2  13  20      818.89      806.92      9.65 o 
   3  13  20      160.87      160.35      6.62 o 
   4  13  20      152.25      138.67      5.91 o 
   5  13  20      118.06      115.38      6.57 o 
   6  13  20       95.03       92.65      6.91 o 
   7  13  20        0.03        0.54      4.94 o 
   8  13  20      234.42      221.03     16.10 o 
   0  14  20      139.30      167.99      7.48 o 
   1  14  20       28.47       28.80      3.41 o 
   2  14  20       76.24       75.56      4.23 o 
   3  14  20        7.63       10.61      3.55 o 
   4  14  20     1406.21     1429.43     16.99 o 
   5  14  20      160.86      161.30      7.64 o 
   6  14  20      464.75      467.34     13.71 o 
   7  14  20       42.61       42.34      8.82 o 
   1  15  20        5.35        5.38      3.05 o 
   2  15  20      145.47      142.58      5.49 o 
   3  15  20       58.64       70.18      5.01 o 
   4  15  20      305.30      295.40      8.96 o 
   5  15  20        2.16        8.60      4.25 o 
   6  15  20      133.70      139.44     11.02 o 
   7  15  20      203.81      224.07     13.56 o 
   0  16  20      709.97      685.98     14.79 o 
   1  16  20      223.40      217.08      6.66 o 
   2  16  20     1700.69     1631.95     16.95 o 
   3  16  20       84.16       75.83      5.50 o 
   4  16  20     2371.31     2342.90     25.28 o 
   5  16  20      301.01      309.92     10.94 o 
   6  16  20      678.27      699.90     19.91 o 
   1  17  20       22.68       27.07      3.93 o 
   2  17  20      617.44      629.39     10.52 o 
   3  17  20      125.46      123.09      6.58 o 
   4  17  20       95.68       80.14      5.66 o 
   5  17  20       27.94       31.50      6.77 o 
   6  17  20      266.80      269.49     13.05 o 
   0  18  20     1673.96     1656.96     24.39 o 
   1  18  20      326.11      327.95      8.51 o 
   2  18  20      970.11      962.05     15.15 o 
   3  18  20      278.01      286.19      9.55 o 
   4  18  20        6.04        5.63      4.39 o 
   5  18  20      150.14      133.82      9.60 o 
   1  19  20      415.74      423.30     10.59 o 
   2  19  20     1085.74     1074.57     16.23 o 
   3  19  20      483.28      497.70     13.64 o 
   4  19  20      248.48      237.49      9.41 o 
   5  19  20      502.41      520.33     26.78 o 
   0  20  20       58.09       61.58      7.29 o 
   1  20  20      644.57      642.42     12.93 o 
   2  20  20      380.37      392.53     13.02 o 
   3  20  20      351.11      345.06     11.86 o 
   4  20  20     1170.93     1186.00     46.88 o 
   1  21  20      422.82      441.82     13.11 o 
   2  21  20      974.98      977.84     18.79 o 
   1   1  21     3519.67     3488.60     17.45 o 
   2   1  21     2602.00     2546.56     14.56 o 
   3   1  21     3770.86     3678.72     20.18 o 
   4   1  21      990.29     1003.64      9.62 o 
   5   1  21      298.29      298.72      7.00 o 
   6   1  21       77.00       76.02      6.38 o 
   7   1  21     1762.15     1803.77     30.05 o 
   8   1  21       81.38       47.44     13.42 o 
   9   1  21      798.83      832.56     22.61 o 
   0   2  21    11061.46    10771.06     69.30 o 
   1   2  21     1189.48     1224.17      8.67 o 
   2   2  21       28.36       26.27      2.06 o 
   3   2  21     1669.88     1592.73     11.27 o 
   4   2  21     2790.50     2828.18     19.90 o 
   5   2  21       50.20       56.03      4.29 o 
   6   2  21       35.17       38.72      6.08 o 
   7   2  21      518.74      532.94     16.86 o 
   8   2  21      395.41      421.62     17.25 o 
   9   2  21       93.16       95.11     10.53 o 
   1   3  21      233.75      189.70      3.65 o 
   2   3  21      175.75      160.26      3.78 o 
   3   3  21     9245.30     9165.72     46.52 o 
   4   3  21      961.16      929.53     10.99 o 
   5   3  21     2139.24     2114.72     20.49 o 
   6   3  21      551.48      538.72     12.20 o 
   7   3  21        5.46       13.51      7.84 o 
   8   3  21      709.24      720.75     25.46 o 
   9   3  21       15.62       12.24      9.26 o 
   0   4  21      310.77      311.18      6.64 o 
   1   4  21     2451.78     2334.21     14.98 o 
   2   4  21      507.17      469.63      6.75 o 
   3   4  21     1938.89     1831.39     13.17 o 
   4   4  21       68.13       55.28      3.35 o 
   5   4  21     2272.43     2286.02     20.26 o 
   6   4  21      234.24      244.36      8.61 o 
   7   4  21      395.51      406.41     15.09 o 
   8   4  21      300.93      300.93     18.61 o 
   9   4  21      480.24      473.59     36.56 o 
   1   5  21     4750.16     4571.60     26.66 o 
   2   5  21      247.87      195.78      4.50 o 
   3   5  21       11.63       12.35      2.06 o 
   4   5  21        4.33        9.71      2.29 o 
   5   5  21       19.80       23.66      3.35 o 
   6   5  21        2.25        6.69      3.87 o 
   7   5  21     4711.65     4739.48     60.22 o 
   8   5  21      224.50      251.83     12.06 o 
   9   5  21     1223.50     1231.06     30.50 o 
   0   6  21     1100.20      932.50     12.89 o 
   1   6  21       14.66       28.15      2.69 o 
   2   6  21      648.87      604.51      7.37 o 
   3   6  21      322.14      313.26      5.57 o 
   4   6  21      366.97      353.36      6.32 o 
   5   6  21      771.10      765.90     10.83 o 
   6   6  21     1012.32     1007.24     16.71 o 
   7   6  21      361.11      346.20     13.33 o 
   8   6  21      103.30       92.19      8.48 o 
   9   6  21      380.49      368.42     19.32 o 
   1   7  21     4150.83     3963.59     26.25 o 
   2   7  21       35.71       52.57      3.17 o 
   3   7  21     6566.12     6539.94     37.42 o 
   4   7  21       11.20       10.83      2.59 o 
   5   7  21      863.76      863.40     12.16 o 
   6   7  21      121.53      133.98      6.86 o 
   7   7  21      191.89      179.93     10.10 o 
   8   7  21        0.24        4.72      5.71 o 
   9   7  21      234.31      207.30     16.91 o 
   0   8  21     1330.00     1076.44     14.71 o 
   1   8  21       56.60       54.79      3.13 o 
   2   8  21       94.28      103.21      4.19 o 
   3   8  21      348.91      302.59      6.18 o 
   4   8  21      126.08      143.08      4.94 o 
   5   8  21     1387.28     1381.09     15.51 o 
   6   8  21      254.41      246.57      9.46 o 
   7   8  21        7.82       15.78      5.86 o 
   8   8  21        6.98       12.51      6.58 o 
   9   8  21        6.32        9.84      8.75 o 
   1   9  21      272.81      302.95      6.07 o 
   2   9  21      482.78      401.74      6.90 o 
   3   9  21      571.82      557.80      7.71 o 
   4   9  21       10.72       10.49      2.95 o 
   5   9  21      736.89      687.23     10.83 o 
   6   9  21      110.37      122.45      8.43 o 
   7   9  21     1899.03     1900.21     34.51 o 
   8   9  21        6.79       12.10      8.52 o 
   9   9  21      270.86      258.52     27.60 o 
   0  10  21      173.84      171.53      7.26 o 
   1  10  21       13.41       22.41      2.71 o 
   2  10  21      533.85      506.01      7.40 o 
   3  10  21       29.56       24.84      2.96 o 
   4  10  21      250.29      262.87      7.05 o 
   5  10  21        7.85       10.44      3.55 o 
   6  10  21      205.23      229.07      8.03 o 
   7  10  21      222.74      216.32     11.67 o 
   8  10  21      140.28      149.32     13.30 o 
   1  11  21     1718.32     1651.95     13.59 o 
   2  11  21       34.10       26.16      3.10 o 
   3  11  21      333.61      341.38      7.57 o 
   4  11  21      212.22      207.20      6.75 o 
   5  11  21      214.14      211.02      7.67 o 
   6  11  21      124.87      135.62      7.06 o 
   7  11  21     1254.30     1302.53     24.95 o 
   8  11  21       78.58       81.38     11.56 o 
   0  12  21      319.94      305.81     11.53 o 
   1  12  21      286.54      280.31      6.23 o 
   2  12  21       53.69       54.11      3.67 o 
   3  12  21        5.12        7.22      3.20 o 
   4  12  21      115.78      121.83      5.92 o 
   5  12  21      304.56      317.05      9.50 o 
   6  12  21       83.65       76.02      6.34 o 
   7  12  21      221.55      221.64     13.99 o 
   8  12  21       13.85        7.40     11.46 o 
   1  13  21      628.74      604.28      8.49 o 
   2  13  21       64.03       67.77      3.97 o 
   3  13  21     4480.21     4431.31     32.91 o 
   4  13  21       39.59       32.07      3.78 o 
   5  13  21     1174.61     1191.52     17.58 o 
   6  13  21      138.15      138.36      8.00 o 
   7  13  21        4.10        7.12      6.81 o 
   0  14  21     1358.71     1330.66     18.09 o 
   1  14  21      290.69      287.60      7.05 o 
   2  14  21        0.33        2.41      2.86 o 
   3  14  21      403.16      424.28     10.52 o 
   4  14  21     1052.24     1049.44     14.50 o 
   5  14  21     1215.95     1214.09     17.55 o 
   6  14  21        0.04        5.01      4.67 o 
   7  14  21       92.46       94.23      9.93 o 
   1  15  21     1896.43     1861.67     22.41 o 
   2  15  21      542.95      564.79      9.12 o 
   3  15  21       27.69       30.49      4.33 o 
   4  15  21       14.42       10.34      3.93 o 
   5  15  21      200.59      199.02      8.55 o 
   6  15  21       32.34       28.49      7.73 o 
   7  15  21     2205.92     2195.35     36.20 o 
   0  16  21      581.31      566.16     13.46 o 
   1  16  21      615.58      613.49      9.70 o 
   2  16  21       34.77       40.25      4.33 o 
   3  16  21      109.88      109.37      6.16 o 
   4  16  21      831.40      802.95     14.03 o 
   5  16  21       99.88      100.67      7.81 o 
   6  16  21      111.06      125.44     10.84 o 
   1  17  21        6.01        4.58      3.53 o 
   2  17  21      107.94       98.57      5.57 o 
   3  17  21     1530.97     1546.42     18.65 o 
   4  17  21      209.78      202.25      8.08 o 
   5  17  21      828.93      862.17     22.10 o 
   6  17  21      166.35      171.69     12.54 o 
   0  18  21      187.91      177.70      9.59 o 
   1  18  21       10.40       12.90      3.84 o 
   2  18  21        9.59       10.07      4.50 o 
   3  18  21      132.18      142.38      8.28 o 
   4  18  21        0.84        3.86      4.77 o 
   5  18  21      288.58      305.68     14.41 o 
   1  19  21      547.57      565.39     11.72 o 
   2  19  21       11.92       11.69      4.97 o 
   3  19  21      478.47      474.33     13.31 o 
   4  19  21      160.16      158.60      8.30 o 
   0  20  21       64.28       67.88      8.84 o 
   1  20  21       92.20       92.37      6.36 o 
   2  20  21       19.47       27.35      5.90 o 
   3  20  21      556.12      563.98     15.81 o 
   1  21  21     2671.86     2733.55     30.74 o 
   2  21  21      415.13      441.96     14.60 o 
   0   0  22     2142.75     2179.92     25.61 o 
   1   0  22      281.92      263.46      7.63 o 
   2   0  22      206.07      267.10      5.73 o 
   3   0  22       97.55       97.02      4.26 o 
   4   0  22     7385.44     7317.71     59.58 o 
   5   0  22        9.30       15.92      4.51 o 
   6   0  22      977.13      990.77     22.82 o 
   7   0  22      245.29      226.35     18.21 o 
   8   0  22       71.46       75.56     16.15 o 
   9   0  22       51.02       40.22     22.82 o 
   1   1  22     1028.38     1017.72      7.66 o 
   2   1  22      563.72      558.09      5.90 o 
   3   1  22     1404.25     1402.93     10.51 o 
   4   1  22        8.18       15.39      2.37 o 
   5   1  22      653.87      672.09      9.86 o 
   6   1  22      375.55      326.54     38.01 o 
   7   1  22       64.00       62.32      8.50 o 
   8   1  22      183.07      196.89     14.25 o 
   9   1  22       16.32       20.66      8.32 o 
   0   2  22    15173.57    14867.05     93.52 o 
   1   2  22      115.89      120.01      3.17 o 
   2   2  22       10.43       14.35      1.95 o 
   3   2  22       93.09       94.71      3.16 o 
   4   2  22      176.74      166.83      4.93 o 
   5   2  22      160.98      159.48      5.52 o 
   6   2  22     2470.74     2412.70     37.90 o 
   7   2  22      175.41      180.22     12.41 o 
   8   2  22      802.24      888.16     24.07 o 
   9   2  22       14.89       11.46      8.03 o 
   1   3  22       45.36       44.61      2.26 o 
   2   3  22     1060.52     1112.06     10.80 o 
   3   3  22       67.55       75.01      2.99 o 
   4   3  22      257.43      243.10      6.05 o 
   5   3  22        3.76        6.50      2.95 o 
   6   3  22      340.33      334.64     10.29 o 
   7   3  22       23.11       21.99      8.36 o 
   8   3  22       18.45       23.12      9.07 o 
   9   3  22       13.49       18.73      9.42 o 
   0   4  22     6334.63     5864.08     42.72 o 
   1   4  22      408.02      414.30      5.58 o 
   2   4  22      940.55      979.69     11.85 o 
   3   4  22       59.55       57.61      2.88 o 
   4   4  22     5370.94     5430.34     34.65 o 
   5   4  22      307.39      318.34      9.51 o 
   6   4  22     1702.87     1687.97     22.36 o 
   7   4  22       50.59       48.85      6.27 o 
   8   4  22      148.33      138.82     14.02 o 
   9   4  22       60.75       71.21     12.24 o 
   1   5  22       14.20       18.18      2.39 o 
   2   5  22       16.77       23.38      2.44 o 
   3   5  22       28.27       19.25      2.37 o 
   4   5  22      254.55      228.06      5.30 o 
   5   5  22      100.24      107.34      5.23 o 
   6   5  22      627.10      643.36     13.49 o 
   7   5  22      112.65      126.13      9.34 o 
   8   5  22      901.61      904.39     22.53 o 
   9   5  22        3.24        8.92      8.34 o 
   0   6  22     3125.17     2866.34     28.82 o 
   1   6  22       54.91       62.40      3.17 o 
   2   6  22      331.76      334.10      6.01 o 
   3   6  22       48.78       50.87      3.00 o 
   4   6  22     1681.69     1680.61     15.24 o 
   5   6  22       55.46       53.44      4.17 o 
   6   6  22      108.71      101.62      6.96 o 
   7   6  22      176.20      176.13      9.76 o 
   8   6  22      385.14      406.15     13.84 o 
   9   6  22        0.14        4.53      8.19 o 
   1   7  22       37.60       34.60      2.91 o 
   2   7  22      121.19      159.20      4.88 o 
   3   7  22      917.67      868.11      9.67 o 
   4   7  22      166.80      154.09      6.12 o 
   5   7  22        7.90       10.54      2.93 o 
   6   7  22      242.10      226.10      8.99 o 
   7   7  22      146.35      144.13      9.37 o 
   8   7  22        1.30       -2.06      6.91 o 
   9   7  22      128.39      138.85     15.18 o 
   0   8  22     9633.62     9506.49     72.98 o 
   1   8  22      146.54      125.11      4.27 o 
   2   8  22      295.95      265.94      5.97 o 
   3   8  22      491.11      484.68      7.38 o 
   4   8  22       10.03        6.97      2.54 o 
   5   8  22       27.90       31.28      3.59 o 
   6   8  22      729.78      726.79     13.15 o 
   7   8  22      424.84      434.28     14.81 o 
   8   8  22     2952.54     3002.72     43.40 o 
   9   8  22      108.67      120.68     13.10 o 
   1   9  22       32.00       33.12      2.94 o 
   2   9  22     4057.95     3871.00     26.83 o 
   3   9  22      617.86      609.69     10.68 o 
   4   9  22      118.49      111.37      5.00 o 
   5   9  22      168.86      162.59      6.24 o 
   6   9  22     2098.56     2110.60     24.96 o 
   7   9  22      456.19      455.73     25.32 o 
   8   9  22        9.97       15.48      8.54 o 
   0  10  22       21.80       16.50      3.86 o 
   1  10  22       47.56       53.88      3.44 o 
   2  10  22     1621.20     1590.07     14.94 o 
   3  10  22        2.06        2.06      2.58 o 
   4  10  22     9096.49     8970.89     58.13 o 
   5  10  22      118.06      116.96      5.87 o 
   6  10  22      132.94      134.26      8.11 o 
   7  10  22       24.53       19.59      6.38 o 
   8  10  22        4.02       14.40      8.40 o 
   1  11  22      561.95      515.94      7.77 o 
   2  11  22      601.83      613.79      8.65 o 
   3  11  22      336.88      321.19      7.58 o 
   4  11  22       50.96       51.51      4.05 o 
   5  11  22        0.06        9.49      3.72 o 
   6  11  22      551.00      556.51     12.00 o 
   7  11  22      163.84      171.28     11.08 o 
   8  11  22       10.22       24.59      9.33 o 
   0  12  22     3402.79     3290.29     31.28 o 
   1  12  22       77.14       85.11      4.12 o 
   2  12  22      573.70      550.68      8.33 o 
   3  12  22       59.66       57.08      4.45 o 
   4  12  22      389.81      388.40     10.05 o 
   5  12  22        1.65        6.58      3.84 o 
   6  12  22      213.96      230.61      9.21 o 
   7  12  22        1.98        9.15      7.51 o 
   8  12  22      770.21      725.75     24.26 o 
   1  13  22      428.45      430.76      7.70 o 
   2  13  22        2.78        0.35      2.76 o 
   3  13  22      155.04      153.72      6.32 o 
   4  13  22       13.67       11.77      4.03 o 
   5  13  22       28.78       27.85      4.79 o 
   6  13  22       17.37       20.10      5.05 o 
   7  13  22        2.14       10.02      6.93 o 
   0  14  22      866.67      884.16     14.67 o 
   1  14  22       54.51       61.78      4.03 o 
   2  14  22      219.33      218.06      6.38 o 
   3  14  22       96.69      104.08      5.65 o 
   4  14  22      881.52      860.19     13.91 o 
   5  14  22       14.90       15.46      4.65 o 
   6  14  22      377.16      412.57     13.02 o 
   7  14  22        0.25        2.30      6.95 o 
   1  15  22       69.55       75.64      4.62 o 
   2  15  22       11.04       16.98      3.49 o 
   3  15  22       54.76       60.99      4.83 o 
   4  15  22        5.54        2.07      3.88 o 
   5  15  22       41.70       46.74      5.88 o 
   6  15  22      116.20      114.24      9.85 o 
   0  16  22      263.96      290.48     11.26 o 
   1  16  22       60.01       57.20      4.40 o 
   2  16  22      385.80      383.66      9.04 o 
   3  16  22      174.07      174.52      7.64 o 
   4  16  22     2148.59     2157.49     22.91 o 
   5  16  22       22.55       25.48      6.79 o 
   6  16  22      294.02      313.35     15.64 o 
   1  17  22      405.69      392.89      9.29 o 
   2  17  22      449.53      447.65     10.18 o 
   3  17  22      152.96      150.48      7.20 o 
   4  17  22      124.75      127.46      7.20 o 
   5  17  22       21.61       19.44      6.73 o 
   0  18  22     4940.00     4829.63     49.53 o 
   1  18  22        6.29        9.53      3.85 o 
   2  18  22      341.25      326.47      9.61 o 
   3  18  22       10.15        7.70      4.66 o 
   4  18  22       71.42       69.76      6.46 o 
   5  18  22        1.49        3.08      7.25 o 
   1  19  22      320.98      317.44      9.10 o 
   2  19  22      219.37      230.84     10.41 o 
   3  19  22       56.60       49.57      6.48 o 
   4  19  22        0.05        3.80      5.39 o 
   0  20  22       72.82       88.46      8.78 o 
   1  20  22       54.44       56.85      5.87 o 
   2  20  22       19.58       20.03      5.78 o 
   3  20  22      254.42      267.79     11.80 o 
   1  21  22      386.69      389.98     13.76 o 
   1   1  23      819.42      818.18      7.32 o 
   2   1  23     4128.23     3984.71     21.32 o 
   3   1  23     2252.94     2280.31     14.82 o 
   4   1  23       84.67       82.78      3.41 o 
   5   1  23     2601.33     2585.92     22.29 o 
   6   1  23      192.89      192.59      9.02 o 
   7   1  23      985.31      878.18     52.94 o 
   8   1  23        2.30       -5.42      6.89 o 
   9   1  23       21.42        5.72      7.77 o 
   0   2  23     2080.12     2085.89     22.82 o 
   1   2  23        9.70       17.27      2.07 o 
   2   2  23       37.97       41.35      2.45 o 
   3   2  23      169.74      164.36      3.94 o 
   4   2  23     1288.61     1254.16     11.59 o 
   5   2  23        0.04        2.92      3.23 o 
   6   2  23        4.47        3.96      5.69 o 
   7   2  23      446.43      425.81     20.61 o 
   8   2  23      185.21      175.47     14.93 o 
   9   2  23      218.01      215.66     19.02 o 
   1   3  23     4144.87     3994.29     22.88 o 
   2   3  23     4095.00     3974.22     22.51 o 
   3   3  23      788.40      817.20      7.87 o 
   4   3  23      653.45      575.53      8.49 o 
   5   3  23      467.15      454.05      8.19 o 
   6   3  23     2105.37     2152.44     37.99 o 
   7   3  23      654.60      663.84     22.85 o 
   8   3  23       24.77       26.35      9.40 o 
   9   3  23      243.11      235.35     18.17 o 
   0   4  23      341.48      341.74      7.19 o 
   1   4  23      347.39      399.78      5.80 o 
   2   4  23        0.66        4.27      1.92 o 
   3   4  23      200.72      196.77      4.53 o 
   4   4  23     2230.73     2135.47     17.91 o 
   5   4  23      505.29      503.97      9.83 o 
   6   4  23      312.85      301.72      9.22 o 
   7   4  23       25.52       24.55      8.69 o 
   8   4  23      790.29      795.95     30.30 o 
   9   4  23      735.06      783.45     38.08 o 
   1   5  23     3187.53     3136.26     20.80 o 
   2   5  23     1456.17     1315.47     11.94 o 
   3   5  23      410.23      390.30      6.11 o 
   4   5  23     1008.32      992.67     10.95 o 
   5   5  23      566.36      549.05      9.98 o 
   6   5  23      985.30     1033.90     16.38 o 
   7   5  23     1828.43     1839.81     38.50 o 
   8   5  23      119.28      136.55     14.33 o 
   9   5  23      435.24      436.49     23.76 o 
   0   6  23      597.91      542.00     10.05 o 
   1   6  23     1161.92     1119.97     10.68 o 
   2   6  23     1252.86     1186.50     11.42 o 
   3   6  23      162.37      161.96      4.56 o 
   4   6  23     2013.75     1960.68     19.23 o 
   5   6  23      486.15      460.96      9.22 o 
   6   6  23       98.14       93.23      6.17 o 
   7   6  23       11.34       14.45      5.53 o 
   8   6  23      261.44      263.15     11.72 o 
   9   6  23      354.97      342.87     19.02 o 
   1   7  23      772.43      784.30      9.16 o 
   2   7  23       32.05       17.37      2.66 o 
   3   7  23     1099.90     1072.72     11.27 o 
   4   7  23     1411.25     1333.03     17.95 o 
   5   7  23     1821.33     1806.95     18.52 o 
   6   7  23      959.70      977.25     15.89 o 
   7   7  23      755.02      787.36     19.09 o 
   8   7  23      368.69      377.43     13.82 o 
   9   7  23       46.26       45.63     11.59 o 
   0   8  23     1375.61     1087.50     15.29 o 
   1   8  23        4.19        4.63      2.26 o 
   2   8  23      182.38      184.70      5.32 o 
   3   8  23      373.74      355.31      6.86 o 
   4   8  23       37.05       51.25      3.87 o 
   5   8  23       42.92       49.23      3.77 o 
   6   8  23       92.72       93.46      6.24 o 
   7   8  23       76.30       85.30      8.19 o 
   8   8  23      128.08      155.85     13.22 o 
   1   9  23     3766.13     3670.80     24.41 o 
   2   9  23      176.44      145.05      5.13 o 
   3   9  23      855.29      807.23      9.85 o 
   4   9  23      218.73      221.93      6.58 o 
   5   9  23      631.52      635.90     10.37 o 
   6   9  23      119.56      136.48      8.09 o 
   7   9  23      962.95      995.29     22.45 o 
   8   9  23      207.14      199.59     15.19 o 
   0  10  23      175.93      166.16      7.25 o 
   1  10  23      252.79      235.18      5.98 o 
   2  10  23       78.61       59.05      3.91 o 
   3  10  23        4.18        3.06      2.82 o 
   4  10  23      331.09      322.47      7.73 o 
   5  10  23       45.86       43.53      4.39 o 
   6  10  23       72.79       74.17      6.79 o 
   7  10  23        0.08        0.88      6.08 o 
   8  10  23        2.99        3.02      8.51 o 
   1  11  23      801.45      800.08      9.78 o 
   2  11  23        0.21        6.83      2.89 o 
   3  11  23      189.51      168.35      6.16 o 
   4  11  23       52.60       66.60      4.55 o 
   5  11  23      176.31      188.06      7.10 o 
   6  11  23        4.59        3.23      3.82 o 
   7  11  23      564.42      563.93     20.13 o 
   8  11  23       62.78       68.44     14.66 o 
   0  12  23        0.54        1.56      3.90 o 
   1  12  23     1346.11     1306.58     13.08 o 
   2  12  23      131.89      124.13      5.09 o 
   3  12  23       44.29       39.79      4.20 o 
   4  12  23       29.30       37.62      4.37 o 
   5  12  23      792.09      758.54     12.89 o 
   6  12  23        3.09       11.41      4.23 o 
   7  12  23      177.79      197.69     13.61 o 
   1  13  23      575.50      579.67      9.00 o 
   2  13  23      788.44      791.19     10.24 o 
   3  13  23     2062.44     2007.74     19.99 o 
   4  13  23      109.82       90.53      5.84 o 
   5  13  23     1716.79     1726.87     21.25 o 
   6  13  23      873.84      903.77     23.01 o 
   7  13  23      190.94      208.16     14.01 o 
   0  14  23      538.22      554.02     12.41 o 
   1  14  23        3.74        5.04      3.09 o 
   2  14  23        5.32        5.11      3.17 o 
   3  14  23      219.31      208.33      7.78 o 
   4  14  23      462.59      456.04     11.40 o 
   5  14  23      459.97      483.40     12.48 o 
   6  14  23      656.53      653.89     17.69 o 
   7  14  23      102.39      104.76      9.86 o 
   1  15  23      505.38      508.08      9.28 o 
   2  15  23     2016.73     2029.08     23.11 o 
   3  15  23      940.31      918.80     13.36 o 
   4  15  23      167.10      172.04      7.47 o 
   5  15  23      805.18      827.68     15.53 o 
   6  15  23      818.75      867.25     22.06 o 
   0  16  23     1223.50     1228.36     20.34 o 
   1  16  23      189.82      187.02      6.54 o 
   2  16  23       65.47       73.84      5.25 o 
   3  16  23      110.35      124.94      7.46 o 
   4  16  23       89.37      102.36      6.44 o 
   5  16  23        9.43       11.73      6.16 o 
   6  16  23        0.01        2.72      7.11 o 
   1  17  23      382.34      398.54     10.40 o 
   2  17  23       77.77       76.46      5.61 o 
   3  17  23      381.68      382.81     10.78 o 
   4  17  23       34.47       28.98      5.56 o 
   5  17  23      122.83      124.27      9.95 o 
   0  18  23      338.75      335.77     12.62 o 
   1  18  23       59.87       59.71      5.04 o 
   2  18  23       59.85       60.82      5.57 o 
   3  18  23      100.41      102.79      7.33 o 
   4  18  23      214.65      221.47      9.58 o 
   1  19  23     1007.49     1060.39     16.18 o 
   2  19  23        0.02        0.97      5.00 o 
   3  19  23      417.39      427.92     13.53 o 
   4  19  23      363.86      411.79     23.01 o 
   0  20  23      406.97      434.15     16.73 o 
   1  20  23       75.25       88.07      6.48 o 
   2  20  23      316.62      322.42     12.14 o 
   0   0  24     1403.25     1388.82     21.40 o 
   1   0  24      594.67      602.91     11.11 o 
   2   0  24     3019.77     2928.07     26.30 o 
   3   0  24     2922.16     2810.08     27.13 o 
   4   0  24     3053.53     2994.14     31.18 o 
   5   0  24      119.22      125.44     10.22 o 
   6   0  24      125.84      127.95     11.95 o 
   7   0  24       23.90       16.95     11.86 o 
   8   0  24      940.34      924.81     44.89 o 
   9   0  24      716.09      529.76    270.53 o 
   1   1  24     4588.55     4565.69     23.95 o 
   2   1  24      369.45      357.48      5.19 o 
   3   1  24      649.74      645.99      7.17 o 
   4   1  24       13.74       14.18      2.33 o 
   5   1  24     1108.80     1067.85     13.56 o 
   6   1  24      160.61      175.18      9.49 o 
   7   1  24      205.45      204.52     24.75 o 
   8   1  24       14.81       20.55      8.34 o 
   9   1  24      115.99      131.46     19.51 o 
   0   2  24      609.88      692.81     10.27 o 
   1   2  24     3417.70     3332.00     19.19 o 
   2   2  24     1374.11     1317.01     10.41 o 
   3   2  24     1281.37     1229.05     10.07 o 
   4   2  24     2814.61     2794.41     20.49 o 
   5   2  24      179.46      179.62      6.00 o 
   6   2  24      457.80      347.65     87.52 o 
   7   2  24       69.33       83.72     11.41 o 
   8   2  24      689.79      718.61     25.18 o 
   9   2  24      572.67      596.05     25.42 o 
   1   3  24      526.87      569.37      6.89 o 
   2   3  24     1266.02     1263.05     10.57 o 
   3   3  24      216.58      192.15      4.39 o 
   4   3  24      136.77      141.55      4.64 o 
   5   3  24       92.40       99.44      4.95 o 
   6   3  24      338.33      377.03     21.92 o 
   7   3  24      169.41      176.44     14.29 o 
   8   3  24       42.95       45.31     10.65 o 
   9   3  24       22.38       32.87     10.59 o 
   0   4  24     1438.21     1498.41     16.65 o 
   1   4  24        3.38        8.40      2.10 o 
   2   4  24      918.97      848.85      8.84 o 
   3   4  24      536.64      559.17      7.13 o 
   4   4  24      862.98      832.45     10.09 o 
   5   4  24       16.60       12.30      3.31 o 
   6   4  24      212.61      224.05      8.17 o 
   7   4  24       73.83       68.12     10.93 o 
   8   4  24      888.43      909.57     28.61 o 
   9   4  24       61.57       64.85     12.09 o 
   1   5  24      450.07      368.04      6.24 o 
   2   5  24      457.20      424.92      6.76 o 
   3   5  24      247.48      228.50      5.12 o 
   4   5  24       98.09       93.38      3.91 o 
   5   5  24      307.35      296.54      8.03 o 
   6   5  24       45.89       54.85      5.31 o 
   7   5  24       89.04       86.30      9.00 o 
   8   5  24       28.60       41.88     10.52 o 
   9   5  24       36.56       45.25     11.34 o 
   0   6  24     4811.53     4850.81     41.50 o 
   1   6  24      140.23      124.54      4.27 o 
   2   6  24     2095.89     2022.96     16.20 o 
   3   6  24     1106.95     1029.35     10.18 o 
   4   6  24     1220.00     1209.20     12.41 o 
   5   6  24      153.24      159.62      6.43 o 
   6   6  24      948.07      937.29     14.68 o 
   7   6  24       21.45       17.64      5.90 o 
   8   6  24     1639.71     1753.20     40.90 o 
   9   6  24      206.83      251.32     27.75 o 
   1   7  24      133.24      106.52      4.15 o 
   2   7  24      187.91      209.62      5.56 o 
   3   7  24      370.50      367.55      6.91 o 
   4   7  24        0.16        1.27      2.63 o 
   5   7  24      238.86      205.46      7.07 o 
   6   7  24      225.36      216.24      8.46 o 
   7   7  24       10.40       17.06      6.17 o 
   8   7  24       32.38       30.95     10.50 o 
   0   8  24     2345.75     2322.51     24.83 o 
   1   8  24     2093.28     2016.08     16.58 o 
   2   8  24      474.59      438.04      7.37 o 
   3   8  24      831.11      755.64     11.36 o 
   4   8  24      382.93      374.95      9.50 o 
   5   8  24      168.13      181.02      7.05 o 
   6   8  24      730.15      741.04     15.36 o 
   7   8  24      290.94      299.68     13.59 o 
   8   8  24      631.19      624.19     25.26 o 
   1   9  24      297.74      286.59      6.36 o 
   2   9  24      200.59      171.90      5.39 o 
   3   9  24      901.22      885.35     10.77 o 
   4   9  24       77.28       68.36      4.49 o 
   5   9  24      413.70      409.21      9.35 o 
   6   9  24       21.47       24.80      5.14 o 
   7   9  24       60.95       61.15     10.40 o 
   8   9  24       24.86       17.32     10.16 o 
   0  10  24     1994.24     1914.24     22.67 o 
   1  10  24      542.10      540.41      8.05 o 
   2  10  24      838.51      840.77     11.01 o 
   3  10  24     1344.30     1348.83     13.89 o 
   4  10  24      393.74      387.98      8.72 o 
   5  10  24      546.39      553.70     11.99 o 
   6  10  24      390.55      419.94     12.98 o 
   7  10  24      307.38      367.98     18.83 o 
   8  10  24      818.75      869.85     29.35 o 
   1  11  24     1575.92     1576.22     14.49 o 
   2  11  24      920.14      892.25     10.85 o 
   3  11  24      491.80      491.80      9.30 o 
   4  11  24       22.98       27.51      4.01 o 
   5  11  24      872.81      849.88     13.31 o 
   6  11  24      313.89      300.25     13.50 o 
   7  11  24      107.95      114.46     10.32 o 
   0  12  24      790.63      772.88     14.20 o 
   1  12  24      735.15      751.97     10.03 o 
   2  12  24     1116.62     1101.27     12.41 o 
   3  12  24      142.10      142.52      6.27 o 
   4  12  24     1775.25     1726.32     18.90 o 
   5  12  24      183.76      203.24      7.93 o 
   6  12  24      857.24      843.94     16.18 o 
   7  12  24       18.01       32.13      7.91 o 
   1  13  24     1409.40     1375.56     14.28 o 
   2  13  24        0.01        0.84      3.13 o 
   3  13  24       25.03       24.56      4.26 o 
   4  13  24       66.16       70.43      5.25 o 
   5  13  24        9.35        9.84      4.30 o 
   6  13  24       40.99       41.19      5.69 o 
   7  13  24      115.31      114.60     10.84 o 
   0  14  24      251.45      242.73      9.64 o 
   1  14  24        5.12        5.85      3.21 o 
   2  14  24      622.00      626.01     12.97 o 
   3  14  24       81.85       92.10      5.41 o 
   4  14  24      694.26      723.87     13.16 o 
   5  14  24       40.46       41.39      5.83 o 
   6  14  24       84.79       85.99      8.54 o 
   1  15  24        0.72        2.42      3.45 o 
   2  15  24        0.18        1.08      3.45 o 
   3  15  24      663.74      652.00     11.51 o 
   4  15  24       18.70       20.31      4.59 o 
   5  15  24      286.37      296.13     12.63 o 
   6  15  24       13.01        3.23      7.66 o 
   0  16  24      125.46      130.95      9.56 o 
   1  16  24       56.33       55.19      4.81 o 
   2  16  24      882.11      869.49     12.96 o 
   3  16  24       29.55       27.34      4.60 o 
   4  16  24     1004.22     1020.23     15.59 o 
   5  16  24      246.88      220.43     12.65 o 
   1  17  24      437.97      437.86     10.12 o 
   2  17  24       63.58       57.77      5.43 o 
   3  17  24      193.71      189.13      8.74 o 
   4  17  24       28.33       28.03      5.63 o 
   5  17  24      638.75      644.13     17.96 o 
   0  18  24      232.44      242.80     11.76 o 
   1  18  24      600.83      604.83     11.22 o 
   2  18  24      778.93      808.55     14.44 o 
   3  18  24      535.48      520.88     18.46 o 
   4  18  24      465.86      467.04     13.03 o 
   1  19  24      965.14      993.36     15.13 o 
   2  19  24      376.17      389.43     12.42 o 
   3  19  24      400.17      441.67     19.76 o 
   0  20  24      398.76      417.31     15.29 o 
   1  20  24      710.68      777.83     15.12 o 
   2  20  24      820.77      831.56     17.65 o 
   1   1  25      377.13      433.36      5.75 o 
   2   1  25       47.03       51.28      2.84 o 
   3   1  25     2493.52     2465.42     16.86 o 
   4   1  25       56.45       53.60      3.38 o 
   5   1  25      671.92      650.24     11.74 o 
   6   1  25      197.02      197.01     11.11 o 
   7   1  25       26.05       26.61     10.37 o 
   8   1  25      184.48       72.30     66.13 o 
   9   1  25      192.47      216.03     20.57 o 
   0   2  25        7.39       28.38      4.91 o 
   1   2  25      178.66      181.31      4.24 o 
   2   2  25       92.56       94.94      3.39 o 
   3   2  25       89.41       81.78      3.34 o 
   4   2  25       22.86       28.10      3.10 o 
   5   2  25      465.87      486.12      9.04 o 
   6   2  25      835.33      835.64     17.84 o 
   7   2  25       80.19       79.21     11.08 o 
   8   2  25      197.48      207.62     16.53 o 
   9   2  25      281.03      301.75     23.46 o 
   1   3  25     4442.43     4386.95     25.74 o 
   2   3  25       53.53       56.71      3.00 o 
   3   3  25      899.00      880.59      8.55 o 
   4   3  25       66.16       68.98      3.79 o 
   5   3  25     1560.16     1552.04     19.57 o 
   6   3  25       92.60       91.19      9.15 o 
   7   3  25     4202.70     4231.25     67.90 o 
   8   3  25      106.58      119.33     16.63 o 
   9   3  25      833.08      859.93     29.26 o 
   0   4  25       95.02      107.82      5.71 o 
   1   4  25       51.31       63.25      3.16 o 
   2   4  25       10.10       10.46      2.36 o 
   3   4  25       36.93       35.11      2.85 o 
   4   4  25      107.75      111.73      5.03 o 
   5   4  25      352.17      371.33      8.38 o 
   6   4  25      564.00      555.16     11.73 o 
   7   4  25       33.09       42.04     13.57 o 
   8   4  25      104.41      104.48     12.80 o 
   9   4  25      248.62      251.47     19.07 o 
   1   5  25      177.12      171.52      4.80 o 
   2   5  25        9.72        7.07      2.42 o 
   3   5  25     4433.49     4374.43     28.42 o 
   4   5  25        0.47        1.61      2.32 o 
   5   5  25      653.15      636.06     10.41 o 
   6   5  25      112.84      111.29      6.24 o 
   7   5  25      251.76      240.13     16.69 o 
   8   5  25      263.46      303.45     19.54 o 
   0   6  25     2719.06     2807.01     26.56 o 
   1   6  25      175.41      167.36      4.92 o 
   2   6  25       18.28       23.14      2.83 o 
   3   6  25       67.35       61.15      3.43 o 
   4   6  25     1261.77     1254.57     13.21 o 
   5   6  25     1183.08     1192.71     14.66 o 
   6   6  25       51.37       61.05      5.70 o 
   7   6  25       91.20       95.47      8.24 o 
   8   6  25      284.90      302.45     19.56 o 
   1   7  25     2480.84     2382.40     18.05 o 
   2   7  25      479.97      458.92      7.36 o 
   3   7  25       19.81       25.59      3.11 o 
   4   7  25        5.02        4.77      2.89 o 
   5   7  25      109.46      114.12      5.99 o 
   6   7  25       90.21       95.68      6.41 o 
   7   7  25     3714.56     3803.59     46.33 o 
   8   7  25      234.74      246.28     25.16 o 
   0   8  25      618.83      557.00     11.20 o 
   1   8  25      235.90      240.60      6.06 o 
   2   8  25      119.74      122.57      4.74 o 
   3   8  25       19.52       19.30      3.18 o 
   4   8  25      592.11      591.43      9.63 o 
   5   8  25      183.20      187.72      7.31 o 
   6   8  25       38.55       43.40      5.73 o 
   7   8  25       27.34       33.43      6.72 o 
   8   8  25       64.99       75.47     11.18 o 
   1   9  25     1838.79     1769.07     15.18 o 
   2   9  25      217.38      205.41      6.00 o 
   3   9  25     1656.16     1619.72     15.86 o 
   4   9  25      114.48      109.86      5.92 o 
   5   9  25      525.54      531.49     11.59 o 
   6   9  25      272.21      272.79      9.96 o 
   7   9  25      747.29      766.58     20.16 o 
   8   9  25        7.99        5.39      8.35 o 
   0  10  25        2.08        7.68      3.97 o 
   1  10  25       72.74       71.20      4.03 o 
   2  10  25        0.98        1.57      2.81 o 
   3  10  25        2.65       -0.49      3.07 o 
   4  10  25      601.90      593.64     10.03 o 
   5  10  25      174.48      173.42      7.85 o 
   6  10  25       81.23       95.49      7.48 o 
   7  10  25      116.16      112.04     12.09 o 
   8  10  25       14.51       22.33     15.29 o 
   1  11  25      450.12      440.89      8.10 o 
   2  11  25        0.04       -2.83      2.83 o 
   3  11  25     3231.81     3194.42     26.38 o 
   4  11  25        3.02        3.39      3.65 o 
   5  11  25      743.87      752.28     12.66 o 
   6  11  25      291.53      308.37     12.74 o 
   7  11  25       10.92        9.91      7.65 o 
   0  12  25      645.31      646.82     13.19 o 
   1  12  25       19.66       21.40      3.31 o 
   2  12  25      398.90      394.32      8.21 o 
   3  12  25        0.68        2.21      3.57 o 
   4  12  25      820.86      794.52     12.78 o 
   5  12  25      598.83      603.57     13.30 o 
   6  12  25       43.04       54.08      8.18 o 
   7  12  25       68.26       78.18     10.60 o 
   1  13  25      449.99      440.27      8.84 o 
   2  13  25      467.11      462.29      8.95 o 
   3  13  25        5.64        4.55      3.93 o 
   4  13  25        9.71       15.22      4.27 o 
   5  13  25      184.84      189.61      9.34 o 
   6  13  25      118.69      118.50     10.10 o 
   7  13  25     1871.70     1853.12     35.83 o 
   0  14  25       16.99       11.70      4.82 o 
   1  14  25      113.64      110.20      5.31 o 
   2  14  25        2.42        0.38      3.23 o 
   3  14  25        1.47        4.80      3.75 o 
   4  14  25      405.63      401.73     11.02 o 
   5  14  25      351.51      350.48     12.77 o 
   6  14  25       26.17       34.64      8.31 o 
   1  15  25      379.93      376.75      8.98 o 
   2  15  25      149.69      137.68      6.29 o 
   3  15  25     3784.85     3727.63     32.91 o 
   4  15  25       56.85       57.81      5.77 o 
   5  15  25      982.76      965.06     20.97 o 
   6  15  25      535.69      553.39     23.73 o 
   0  16  25      844.05      859.86     34.78 o 
   1  16  25      151.74      149.45      6.51 o 
   2  16  25       36.15       34.77      4.57 o 
   3  16  25       48.93       54.93      5.45 o 
   4  16  25       20.44       15.14      5.38 o 
   5  16  25      453.14      445.19     20.96 o 
   1  17  25      712.57      706.59     15.52 o 
   2  17  25        6.30       13.83      4.58 o 
   3  17  25       71.60       77.86      8.62 o 
   4  17  25      277.48      268.92     10.43 o 
   0  18  25       15.11       14.46      6.84 o 
   1  18  25        3.41        6.95      4.43 o 
   2  18  25      146.41      146.90      8.23 o 
   3  18  25        9.90        0.38      5.60 o 
   4  18  25       53.53       61.49      8.30 o 
   1  19  25      458.10      477.88     13.50 o 
   2  19  25      299.71      308.37     14.64 o 
   3  19  25      227.00      251.24     19.37 o 
   0  20  25        0.19       -4.02      7.66 o 
   1  20  25        2.26      -13.98     13.98 o 
   0   0  26    14151.46    13829.76    134.66 o 
   1   0  26     1769.23     1736.41     17.94 o 
   2   0  26     4175.20     4125.64     34.88 o 
   3   0  26      982.50      944.70     13.89 o 
   4   0  26      644.93      647.08     12.88 o 
   5   0  26      274.25      267.03     18.26 o 
   6   0  26     1281.71     1337.28     39.74 o 
   7   0  26      725.61      758.31     52.74 o 
   8   0  26     2373.33     2385.07    100.66 o 
   9   0  26      127.65      133.17     29.12 o 
   1   1  26     1515.35     1468.15     11.72 o 
   2   1  26     1668.40     1613.08     12.81 o 
   3   1  26      136.93      123.93      4.99 o 
   4   1  26       10.69        8.67      2.58 o 
   5   1  26      158.02      145.24      6.58 o 
   6   1  26      364.95      360.52     17.29 o 
   7   1  26       26.61       31.47     10.74 o 
   8   1  26      117.19      129.89     15.99 o 
   9   1  26       14.36       21.73      9.39 o 
   0   2  26      350.71      370.03      8.41 o 
   1   2  26      121.06      127.06      3.99 o 
   2   2  26      358.92      368.80      5.82 o 
   3   2  26      853.91      860.81      8.91 o 
   4   2  26     3713.83     3667.89     27.16 o 
   5   2  26       87.02       84.57      5.80 o 
   6   2  26      182.93      176.93      9.94 o 
   7   2  26       15.74        0.08      6.29 o 
   8   2  26        6.02       25.33     11.62 o 
   1   3  26      585.36      640.85     10.37 o 
   2   3  26     1905.69     1900.43     13.71 o 
   3   3  26       44.96       51.13      2.92 o 
   4   3  26        1.02        4.04      2.70 o 
   5   3  26        0.62        3.77      3.09 o 
   6   3  26      407.05      383.30     29.42 o 
   7   3  26        0.66       12.59      8.17 o 
   8   3  26        9.38       10.23      8.57 o 
   0   4  26     2107.83     2038.11     22.55 o 
   1   4  26       17.83       20.59      2.55 o 
   2   4  26      581.92      574.07      7.75 o 
   3   4  26      337.05      298.49      6.36 o 
   4   4  26      368.52      356.14      7.39 o 
   5   4  26      335.34      341.17      8.30 o 
   6   4  26      342.46      366.85     10.16 o 
   7   4  26      193.49      211.09     15.89 o 
   8   4  26      483.77      547.81     24.69 o 
   1   5  26      109.41      137.01      4.43 o 
   2   5  26        5.79        5.19      2.41 o 
   3   5  26       55.50       55.58      3.34 o 
   4   5  26       69.80       87.12      4.11 o 
   5   5  26       24.80       22.07      3.79 o 
   6   5  26        5.11        3.42      4.03 o 
   7   5  26       10.18       14.48      9.15 o 
   8   5  26       11.92       21.73      9.85 o 
   0   6  26     5688.95     5343.95     43.58 o 
   1   6  26      101.69       91.34      3.91 o 
   2   6  26     1987.79     1869.56     15.85 o 
   3   6  26       39.41       44.84      3.29 o 
   4   6  26     1136.53     1135.66     12.83 o 
   5   6  26       72.49       71.64      5.15 o 
   6   6  26     1206.95     1223.84     18.03 o 
   7   6  26      201.10      214.72     14.02 o 
   8   6  26     1291.92     1221.53     39.30 o 
   1   7  26      575.12      544.71      7.89 o 
   2   7  26      888.50      824.44     10.03 o 
   3   7  26      215.64      202.84      5.75 o 
   4   7  26       27.41       28.60      3.59 o 
   5   7  26      262.52      254.56      8.21 o 
   6   7  26      705.04      726.67     13.46 o 
   7   7  26        0.32       -1.05      5.30 o 
   8   7  26        0.76       -2.98      8.90 o 
   0   8  26       12.11        6.11      3.65 o 
   1   8  26       59.15       57.54      3.69 o 
   2   8  26      544.13      548.62      8.36 o 
   3   8  26      248.57      227.54      6.34 o 
   4   8  26     3718.46     3648.11     28.92 o 
   5   8  26        4.70        4.41      3.85 o 
   6   8  26      278.81      291.34     10.37 o 
   7   8  26        1.87       -2.64      5.84 o 
   8   8  26        3.78       -5.43     10.29 o 
   1   9  26     1250.08     1212.93     12.02 o 
   2   9  26     2972.27     2892.94     21.52 o 
   3   9  26      100.12      102.59      4.87 o 
   4   9  26       60.24       67.99      4.63 o 
   5   9  26      194.01      193.28      7.58 o 
   6   9  26      825.70      846.54     15.26 o 
   7   9  26       28.26       18.15      9.30 o 
   8   9  26       26.76       10.90      9.05 o 
   0  10  26     6382.05     6225.47     53.63 o 
   1  10  26       70.97       68.88      4.04 o 
   2  10  26      321.34      320.82      7.53 o 
   3  10  26       28.03       21.08      3.71 o 
   4  10  26      162.38      172.68      6.70 o 
   5  10  26      320.35      320.44      8.83 o 
   6  10  26      298.78      288.84     13.67 o 
   7  10  26        0.43        9.83      9.90 o 
   1  11  26      159.00      161.04      5.56 o 
   2  11  26     1068.91     1040.90     12.28 o 
   3  11  26        1.96        3.93      3.52 o 
   4  11  26       62.48       68.15      5.16 o 
   5  11  26       24.82       32.76      4.59 o 
   6  11  26      396.41      385.57     13.94 o 
   7  11  26       26.58       38.58      9.16 o 
   0  12  26      111.16      104.79      7.64 o 
   1  12  26        4.66        8.14      3.13 o 
   2  12  26      532.17      509.10      8.91 o 
   3  12  26      371.86      385.13      9.56 o 
   4  12  26     3436.96     3451.84     30.76 o 
   5  12  26       69.17       71.73      6.17 o 
   6  12  26     1061.82     1078.05     25.20 o 
   7  12  26       38.73       45.47      9.42 o 
   1  13  26       29.54       34.41      3.93 o 
   2  13  26      420.89      429.52      8.93 o 
   3  13  26        0.01        1.53      3.87 o 
   4  13  26        0.51       -0.23      3.91 o 
   5  13  26        2.17       -0.62      4.29 o 
   6  13  26        0.57       13.58      6.99 o 
   0  14  26     1410.84     1373.99     20.56 o 
   1  14  26      103.52       98.19      5.24 o 
   2  14  26      482.50      464.43     11.17 o 
   3  14  26       51.31       42.16      4.84 o 
   4  14  26      962.43      944.73     15.27 o 
   5  14  26       10.66       15.53      6.82 o 
   6  14  26      529.20      575.24     20.78 o 
   1  15  26       11.43       12.00      3.86 o 
   2  15  26      121.78      128.38      6.21 o 
   3  15  26        5.37        4.58      4.22 o 
   4  15  26      122.36      119.39      8.20 o 
   5  15  26       64.11       58.41      8.23 o 
   0  16  26     2232.64     2276.28     31.79 o 
   1  16  26       24.03       18.47      4.11 o 
   2  16  26       66.12       75.19      5.52 o 
   3  16  26       44.36       43.44      5.54 o 
   4  16  26        9.99        5.06      5.05 o 
   5  16  26       21.41       27.41      8.35 o 
   1  17  26       24.36       23.13      4.55 o 
   2  17  26      283.74      287.24     10.08 o 
   3  17  26      185.54      175.18      9.53 o 
   4  17  26        2.51       -0.60      5.16 o 
   0  18  26      193.53      195.15     12.00 o 
   1  18  26       27.18       31.25      5.40 o 
   2  18  26      350.72      359.46     12.51 o 
   3  18  26      131.22      157.86     10.16 o 
   1  19  26       54.80       65.70      6.91 o 
   2  19  26     1034.93     1030.91     20.57 o 
   1   1  27      932.76      939.58      9.21 o 
   2   1  27        5.68       10.26      2.33 o 
   3   1  27      757.52      716.36      8.67 o 
   4   1  27      451.07      463.43      8.73 o 
   5   1  27       89.28       87.48      6.29 o 
   6   1  27        1.18       -2.65      5.92 o 
   7   1  27      377.09      367.55     32.45 o 
   8   1  27      147.01      146.11     20.96 o 
   0   2  27       62.58       59.34      4.49 o 
   1   2  27      133.48      132.95      4.25 o 
   2   2  27       43.05       52.83      3.06 o 
   3   2  27       37.56       31.33      2.85 o 
   4   2  27      215.68      223.47      5.69 o 
   5   2  27       92.82       93.75      6.03 o 
   6   2  27       64.14       61.81      8.09 o 
   7   2  27        3.20        4.36      9.76 o 
   8   2  27       98.61       59.96     23.55 o 
   1   3  27     3048.23     2900.09     19.34 o 
   2   3  27      216.02      199.13      4.96 o 
   3   3  27     2442.43     2408.81     16.42 o 
   4   3  27      456.12      448.76      7.78 o 
   5   3  27     1323.83     1362.24     16.50 o 
   6   3  27     1051.71     1025.24     23.64 o 
   7   3  27     2103.30     2118.30     54.18 o 
   8   3  27      240.66      229.57     20.63 o 
   0   4  27      280.97      283.83     10.15 o 
   1   4  27      504.70      509.44      7.06 o 
   2   4  27       56.09       63.14      3.60 o 
   3   4  27      267.39      260.59      5.89 o 
   4   4  27      632.40      622.24      8.99 o 
   5   4  27      621.54      625.26     10.79 o 
   6   4  27       16.05       20.56      5.81 o 
   7   4  27       62.50       71.41     11.48 o 
   8   4  27     1252.21     1251.47     34.19 o 
   1   5  27       43.58       39.35      3.11 o 
   2   5  27     2304.81     2287.01     17.67 o 
   3   5  27     3181.52     3192.06     21.72 o 
   4   5  27      376.14      376.53      7.27 o 
   5   5  27     1770.60     1755.80     17.98 o 
   6   5  27     1545.38     1577.91     21.61 o 
   7   5  27      272.36      269.04     17.81 o 
   8   5  27      144.69      170.49     15.64 o 
   0   6  27       70.05       75.21      5.23 o 
   1   6  27      598.12      587.42      8.02 o 
   2   6  27       53.41       53.59      3.70 o 
   3   6  27      232.61      247.02      6.21 o 
   4   6  27      193.66      199.50      5.98 o 
   5   6  27      428.50      448.97     10.05 o 
   6   6  27      421.67      434.07     12.29 o 
   7   6  27      269.05      292.40     12.61 o 
   8   6  27      100.30      141.43     14.69 o 
   1   7  27     1174.00     1168.75     11.94 o 
   2   7  27      426.65      419.48      7.62 o 
   3   7  27       30.96       33.19      3.46 o 
   4   7  27       33.19       34.61      3.72 o 
   5   7  27      277.60      286.51      8.69 o 
   6   7  27      203.45      211.37      9.37 o 
   7   7  27      181.44      189.77     12.19 o 
   8   7  27        1.27        8.79      9.27 o 
   0   8  27        6.60        9.86      4.03 o 
   1   8  27      122.09      122.88      4.81 o 
   2   8  27        0.29        2.82      2.81 o 
   3   8  27      296.27      315.18      7.48 o 
   4   8  27        4.01        6.17      3.31 o 
   5   8  27      176.57      176.89      7.40 o 
   6   8  27       60.26       57.47      6.24 o 
   7   8  27      443.15      458.43     20.70 o 
   8   8  27      241.05      256.45     27.05 o 
   1   9  27     2266.49     2139.74     17.17 o 
   2   9  27       18.45       27.39      3.43 o 
   3   9  27     3672.59     3665.05     27.13 o 
   4   9  27        1.57        2.38      3.86 o 
   5   9  27     1523.92     1567.12     20.81 o 
   6   9  27       97.39      105.90      7.46 o 
   7   9  27      675.91      683.94     23.04 o 
   0  10  27      288.65      294.40     10.09 o 
   1  10  27        6.58       10.39      3.08 o 
   2  10  27       12.44       12.15      3.33 o 
   3  10  27       56.30       49.40      4.35 o 
   4  10  27      356.65      384.01      9.25 o 
   5  10  27       22.39       25.13      4.55 o 
   6  10  27       82.23      100.25      8.13 o 
   7  10  27        6.87       -3.78      8.56 o 
   1  11  27       14.07       15.05      3.25 o 
   2  11  27      276.36      281.90      7.49 o 
   3  11  27     1125.34     1110.81     14.55 o 
   4  11  27       72.27       82.93      6.96 o 
   5  11  27     1380.05     1411.18     20.45 o 
   6  11  27      196.97      213.72     11.50 o 
   7  11  27      351.62      342.78     19.17 o 
   0  12  27      476.99      456.18     12.03 o 
   1  12  27     1242.86     1233.83     13.39 o 
   2  12  27       29.46       27.88      3.75 o 
   3  12  27      817.41      803.26     12.21 o 
   4  12  27      784.60      781.14     12.71 o 
   5  12  27      312.09      326.18      9.93 o 
   6  12  27       39.60       51.16      7.83 o 
   1  13  27     1834.02     1801.34     17.36 o 
   2  13  27     1809.21     1764.06     16.70 o 
   3  13  27       71.62       73.68      5.74 o 
   4  13  27      233.68      268.57      8.79 o 
   5  13  27        5.42       17.97      5.46 o 
   6  13  27      608.04      656.38     22.73 o 
   0  14  27      948.08      944.57     17.11 o 
   1  14  27      300.95      299.13      8.01 o 
   2  14  27       41.18       46.01      4.40 o 
   3  14  27      691.66      686.65     12.00 o 
   4  14  27      359.88      345.41     11.87 o 
   5  14  27       27.66       30.41      7.41 o 
   6  14  27       68.43       73.50      9.75 o 
   1  15  27      477.99      486.77      9.71 o 
   2  15  27      102.25      101.56      5.83 o 
   3  15  27      917.49      907.13     13.92 o 
   4  15  27       55.69       46.99      6.78 o 
   5  15  27      891.66      965.82     21.22 o 
   0  16  27       20.44       15.84      5.97 o 
   1  16  27      142.01      132.21      6.47 o 
   2  16  27        1.23       -0.37      3.91 o 
   3  16  27       19.01       21.96      5.67 o 
   4  16  27      247.54      246.81     10.19 o 
   1  17  27      723.60      737.35     13.04 o 
   2  17  27      142.78      135.73      8.00 o 
   3  17  27      121.23      111.15      8.28 o 
   4  17  27      319.34      298.39     12.96 o 
   0  18  27        9.26       11.88      6.72 o 
   1  18  27       25.97       26.96      5.41 o 
   2  18  27      270.85      276.01     10.48 o 
   3  18  27       77.75       88.69      8.56 o 
   1  19  27      619.46      633.38     17.74 o 
   0   0  28     5302.21     5304.83     83.96 o 
   1   0  28     1925.73     1943.97     19.96 o 
   2   0  28     2393.40     2317.68     28.65 o 
   3   0  28      605.25      612.69     11.66 o 
   4   0  28      746.21      730.07     14.40 o 
   5   0  28     1295.77     1296.77     28.74 o 
   6   0  28     3315.52     3294.78     95.96 o 
   7   0  28     1116.65     1032.65     62.37 o 
   8   0  28     1200.72     1243.85     70.44 o 
   1   1  28      334.98      346.01      6.96 o 
   2   1  28      372.20      360.56      6.30 o 
   3   1  28     2005.20     2027.14     16.22 o 
   4   1  28       50.04       54.27      4.74 o 
   5   1  28      302.59      327.90     13.70 o 
   6   1  28       67.37       83.94      9.94 o 
   7   1  28     1173.47     1200.81     47.52 o 
   8   1  28       16.58       30.82     15.33 o 
   0   2  28     1248.81     1206.63     18.28 o 
   1   2  28      156.03      171.26      4.94 o 
   2   2  28     1148.72     1108.92     10.65 o 
   3   2  28      211.81      218.47      5.54 o 
   4   2  28      212.52      211.85      7.01 o 
   5   2  28      746.58      724.71     15.34 o 
   6   2  28      481.81      498.04     19.17 o 
   7   2  28        0.55        4.86      9.30 o 
   8   2  28      164.85      205.82     19.66 o 
   1   3  28       19.66       38.68      2.94 o 
   2   3  28      246.51      245.67      5.57 o 
   3   3  28      215.26      205.29      5.34 o 
   4   3  28       79.07       71.74      4.54 o 
   5   3  28      116.43      122.04      5.93 o 
   6   3  28        0.34        2.98      6.62 o 
   7   3  28        2.42        1.53      6.34 o 
   8   3  28      174.56      206.62     42.74 o 
   0   4  28       78.27       72.39      5.28 o 
   1   4  28        1.15        4.34      2.41 o 
   2   4  28      438.61      433.62      7.22 o 
   3   4  28       63.39       60.27      3.75 o 
   4   4  28      282.61      275.01      7.09 o 
   5   4  28       44.94       43.27      4.44 o 
   6   4  28      566.58      575.20     17.88 o 
   7   4  28      110.33      102.59     12.20 o 
   8   4  28      105.20      120.11     14.31 o 
   1   5  28       50.83       47.68      3.35 o 
   2   5  28      405.99      395.76      7.74 o 
   3   5  28       33.30       32.52      3.20 o 
   4   5  28       45.72       43.71      3.62 o 
   5   5  28      239.12      233.81      7.55 o 
   6   5  28       54.55       52.29      5.63 o 
   7   5  28       18.23       18.98      9.26 o 
   8   5  28       29.45       31.52     10.37 o 
   0   6  28     1731.72     1676.83     19.69 o 
   1   6  28        2.63       10.06      2.68 o 
   2   6  28     2869.84     2845.66     20.51 o 
   3   6  28       45.63       44.21      3.60 o 
   4   6  28     1868.44     1825.30     16.86 o 
   5   6  28       26.92       30.02      4.45 o 
   6   6  28     1928.31     1956.20     24.14 o 
   7   6  28      108.12      125.68     14.37 o 
   8   6  28      765.46      821.32     28.39 o 
   1   7  28      246.24      234.26      6.07 o 
   2   7  28        0.29        3.68      2.78 o 
   3   7  28      304.79      302.16      7.07 o 
   4   7  28       26.54       27.26      3.73 o 
   5   7  28      164.56      157.84      7.11 o 
   6   7  28       14.54       25.02      5.08 o 
   7   7  28      570.97      561.41     28.41 o 
   0   8  28      403.54      388.09     10.53 o 
   1   8  28      674.22      677.34      9.36 o 
   2   8  28     1629.74     1617.13     14.98 o 
   3   8  28      319.24      325.71      7.41 o 
   4   8  28      488.53      471.29      9.74 o 
   5   8  28     1413.69     1424.62     17.84 o 
   6   8  28      129.66      144.81      8.23 o 
   7   8  28       43.14       52.75     11.46 o 
   1   9  28     1312.54     1275.18     12.80 o 
   2   9  28      180.14      178.82      5.87 o 
   3   9  28     1878.66     1848.06     17.44 o 
   4   9  28       74.97       71.16      5.70 o 
   5   9  28      207.29      222.17      8.37 o 
   6   9  28       21.92       20.32      4.71 o 
   7   9  28      445.44      456.18     21.23 o 
   0  10  28       36.87       41.53      5.34 o 
   1  10  28      324.58      314.98      7.30 o 
   2  10  28      483.87      488.71      8.89 o 
   3  10  28      171.80      166.18      7.06 o 
   4  10  28      100.41       99.43      5.77 o 
   5  10  28       49.08       52.20      5.88 o 
   6  10  28      133.78      159.67     10.79 o 
   7  10  28      328.43      331.19     18.92 o 
   1  11  28      104.13      109.81      4.91 o 
   2  11  28      197.70      195.20      6.52 o 
   3  11  28       34.55       33.49      4.18 o 
   4  11  28       24.47       19.08      4.29 o 
   5  11  28      356.66      373.36     10.17 o 
   6  11  28       19.07       25.50      6.86 o 
   0  12  28      573.19      556.22     13.09 o 
   1  12  28      319.73      317.83      7.83 o 
   2  12  28     2277.99     2246.59     19.29 o 
   3  12  28      575.94      575.60     12.38 o 
   4  12  28     1420.42     1440.26     18.92 o 
   5  12  28      206.22      209.20     10.67 o 
   6  12  28      537.14      554.92     23.89 o 
   1  13  28      417.26      431.55      9.23 o 
   2  13  28       27.92       31.01      4.05 o 
   3  13  28      730.21      707.13     12.70 o 
   4  13  28       28.31       28.11      4.74 o 
   5  13  28        1.58        8.00      6.30 o 
   6  13  28        2.99        4.93      7.40 o 
   0  14  28       87.89       92.95      7.33 o 
   1  14  28      229.13      212.63      7.10 o 
   2  14  28      682.68      693.61     10.53 o 
   3  14  28       73.79       68.32      5.52 o 
   4  14  28      460.17      441.99     13.01 o 
   5  14  28       39.18       44.96      8.13 o 
   1  15  28       49.89       47.85      4.64 o 
   2  15  28       12.19       20.12      4.29 o 
   3  15  28      128.54      132.53      7.73 o 
   4  15  28        0.66        4.83      5.42 o 
   5  15  28      162.56      151.36     10.84 o 
   0  16  28      637.73      632.94     16.63 o 
   1  16  28      516.45      509.66     11.07 o 
   2  16  28      507.61      492.31     11.72 o 
   3  16  28      177.83      180.78      8.90 o 
   4  16  28       13.77       18.32      6.02 o 
   1  17  28      363.35      336.00     10.99 o 
   2  17  28       37.91       42.60      6.21 o 
   3  17  28       95.94      113.26      9.50 o 
   0  18  28      391.65      395.75     16.26 o 
   1  18  28      157.29      157.56      8.54 o 
   2  18  28      840.10      832.06     16.94 o 
   1   1  29      927.84      870.51      9.61 o 
   2   1  29       47.86       52.28      3.37 o 
   3   1  29       18.98       25.16      3.30 o 
   4   1  29        4.74        3.39      2.78 o 
   5   1  29      478.89      474.56     11.28 o 
   6   1  29       92.43       93.00     13.90 o 
   7   1  29      434.83      478.24     34.34 o 
   8   1  29        7.93       12.82     13.72 o 
   0   2  29       69.91       94.25      5.79 o 
   1   2  29      125.30      150.86      4.85 o 
   2   2  29       26.38       26.86      2.99 o 
   3   2  29      261.18      273.23      8.30 o 
   4   2  29       65.44       68.08      4.12 o 
   5   2  29      100.88       96.79      7.23 o 
   6   2  29        3.05        2.35      6.54 o 
   7   2  29        0.03        9.86     12.32 o 
   8   2  29      105.04      124.84     21.01 o 
   1   3  29     2747.38     2684.26     19.29 o 
   2   3  29      176.13      173.57      5.00 o 
   3   3  29     4271.07     4122.87     28.50 o 
   4   3  29       16.46       21.47      3.83 o 
   5   3  29     2797.95     2788.58     32.51 o 
   6   3  29      292.79      294.25     18.97 o 
   7   3  29       87.11       78.99     26.45 o 
   8   3  29      353.66      243.28    133.27 o 
   0   4  29     1858.23     1849.39     22.17 o 
   1   4  29       57.54       66.03      3.71 o 
   2   4  29      158.68      156.21      4.87 o 
   3   4  29        8.95        9.45      2.79 o 
   4   4  29      891.60      900.93     12.32 o 
   5   4  29      311.76      342.98      9.38 o 
   6   4  29      220.63      185.20     31.85 o 
   7   4  29       69.38       79.41     14.27 o 
   8   4  29      286.91      334.43     27.40 o 
   1   5  29     1855.66     1830.07     15.29 o 
   2   5  29     1075.46     1052.20     11.11 o 
   3   5  29      570.77      571.99      8.21 o 
   4   5  29       80.51       88.30      4.74 o 
   5   5  29      271.95      280.42      8.81 o 
   6   5  29      191.88      196.65      8.50 o 
   7   5  29     1477.22     1540.53     37.49 o 
   8   5  29        0.09       18.00      9.49 o 
   0   6  29       10.24       17.69      4.17 o 
   1   6  29      643.87      629.01      9.09 o 
   2   6  29        0.57        4.95      2.72 o 
   3   6  29      998.51     1005.33     11.95 o 
   4   6  29      415.89      422.30      8.07 o 
   5   6  29      441.73      448.91     12.33 o 
   6   6  29        7.49        3.62      4.88 o 
   7   6  29      845.91      817.68     27.37 o 
   1   7  29       39.22       41.35      3.60 o 
   2   7  29       64.77       63.05      4.01 o 
   3   7  29     1760.16     1714.49     15.84 o 
   4   7  29       66.50       67.91      4.61 o 
   5   7  29     3004.34     3029.60     27.54 o 
   6   7  29      373.31      394.81     12.13 o 
   7   7  29       16.56        7.03     10.84 o 
   0   8  29      320.05      303.92      9.72 o 
   1   8  29      232.06      241.49      6.44 o 
   2   8  29       87.59       85.44      4.77 o 
   3   8  29      182.14      187.19      6.10 o 
   4   8  29       73.93       72.88      5.04 o 
   5   8  29      164.35      172.33      7.56 o 
   6   8  29        9.41       12.11      4.40 o 
   7   8  29      583.99      555.14     25.29 o 
   1   9  29     2134.15     2112.02     18.13 o 
   2   9  29      217.58      226.05      6.56 o 
   3   9  29      120.89      113.31      5.23 o 
   4   9  29      164.16      157.92      7.98 o 
   5   9  29     1005.20     1019.33     15.81 o 
   6   9  29       15.74       15.46      5.67 o 
   7   9  29      858.88      874.63     34.01 o 
   0  10  29       12.65        5.01      4.38 o 
   1  10  29      138.45      135.15      5.82 o 
   2  10  29      143.19      137.73      5.77 o 
   3  10  29      650.42      639.32     10.61 o 
   4  10  29        2.14        4.54      3.80 o 
   5  10  29      156.96      155.41     10.08 o 
   6  10  29        3.65       11.07      6.44 o 
   1  11  29     4061.07     3994.20     27.55 o 
   2  11  29      354.27      355.67      8.59 o 
   3  11  29        7.32        8.27      3.90 o 
   4  11  29      150.70      153.52      7.33 o 
   5  11  29      181.78      199.61     10.16 o 
   6  11  29        2.72       11.10      6.46 o 
   0  12  29      158.30      160.11      8.57 o 
   1  12  29      969.64      948.43     11.99 o 
   2  12  29       31.55       34.40      4.13 o 
   3  12  29     1031.83     1057.30     15.32 o 
   4  12  29      665.56      669.70     12.12 o 
   5  12  29      118.26      129.61      7.71 o 
   6  12  29       55.45       72.88      9.05 o 
   1  13  29      343.09      323.36      8.40 o 
   2  13  29      101.07       99.68      5.33 o 
   3  13  29     1032.64     1039.95     15.51 o 
   4  13  29        6.49        4.01      4.22 o 
   5  13  29     1548.27     1591.37     25.84 o 
   0  14  29      535.69      518.39     15.70 o 
   1  14  29        0.13        4.56      3.61 o 
   2  14  29       13.11        5.60      3.74 o 
   3  14  29       73.26       73.15      6.05 o 
   4  14  29      254.34      246.61     10.39 o 
   5  14  29       38.93       44.61      8.16 o 
   1  15  29     2079.43     2083.80     19.96 o 
   2  15  29      138.50      143.82      7.14 o 
   3  15  29       97.65      103.36      7.13 o 
   4  15  29      127.47      107.26      8.24 o 
   0  16  29      248.57      242.11     13.01 o 
   1  16  29       82.60       84.73      6.24 o 
   2  16  29       22.18       12.32      5.32 o 
   3  16  29       10.31       16.60      5.57 o 
   4  16  29       82.87      118.58     28.23 o 
   1  17  29      887.76      878.45     17.18 o 
   2  17  29       63.72       59.23      6.98 o 
   0  18  29       69.18       66.90     13.04 o 
   1  18  29       71.57       86.41      7.82 o 
   0   0  30      713.42      731.91     18.80 o 
   1   0  30      156.77      140.70      6.26 o 
   2   0  30     2669.28     2568.06     32.55 o 
   3   0  30        5.72        7.81      3.93 o 
   4   0  30     1927.79     1926.77     26.42 o 
   5   0  30      203.08      218.61     12.95 o 
   6   0  30      534.45      531.56     27.53 o 
   7   0  30      134.50      174.07     32.52 o 
   8   0  30      213.44      313.22     43.31 o 
   1   1  30       11.63       32.46      3.03 o 
   2   1  30     1878.81     1827.09     15.16 o 
   3   1  30      479.57      486.60      7.77 o 
   4   1  30       11.10       13.58      3.19 o 
   5   1  30      112.05      109.76      7.16 o 
   6   1  30      426.43      387.97     17.40 o 
   7   1  30       37.76       58.20     15.96 o 
   8   1  30      155.82      174.24     23.86 o 
   0   2  30     3690.17     3721.38     37.78 o 
   1   2  30       21.99       19.67      3.05 o 
   2   2  30     1195.63     1155.19     11.59 o 
   3   2  30      188.55      207.09      5.93 o 
   4   2  30       68.32       75.70      4.37 o 
   5   2  30        5.20        1.92      4.90 o 
   6   2  30      562.86      584.73     19.81 o 
   7   2  30       57.57       45.81     15.73 o 
   8   2  30      710.97      733.75     55.76 o 
   1   3  30       96.80      125.34      4.79 o 
   2   3  30     1177.91     1164.97     12.61 o 
   3   3  30       21.69       30.21      3.49 o 
   4   3  30       47.10       48.20      4.02 o 
   5   3  30        1.05        3.26      3.77 o 
   6   3  30      300.44      313.82     24.05 o 
   7   3  30        0.78       -3.31     14.39 o 
   0   4  30      360.31      362.00     10.24 o 
   1   4  30      405.63      418.07      7.24 o 
   2   4  30      243.20      227.17      5.74 o 
   3   4  30       18.17       17.24      3.16 o 
   4   4  30     1648.97     1651.68     16.20 o 
   5   4  30       71.27       73.10      5.46 o 
   6   4  30     1511.32     1560.85     28.42 o 
   7   4  30       22.30       19.60     15.37 o 
   1   5  30       46.30       52.05      3.66 o 
   2   5  30       13.89       10.48      2.90 o 
   3   5  30        4.90        3.39      2.81 o 
   4   5  30       28.54       21.04      3.62 o 
   5   5  30      165.73      152.86     13.70 o 
   6   5  30       67.71       83.62      8.55 o 
   7   5  30        6.65       17.26      9.45 o 
   0   6  30     1156.83     1149.62     17.11 o 
   1   6  30      372.95      379.03      7.43 o 
   2   6  30     2136.73     2066.00     17.07 o 
   3   6  30       42.32       45.26      3.78 o 
   4   6  30     1950.75     1923.43     19.15 o 
   5   6  30        0.00        0.38      3.58 o 
   6   6  30     1004.87     1032.56     18.62 o 
   7   6  30      204.48      230.43     20.47 o 
   1   7  30       19.31       14.00      3.09 o 
   2   7  30      766.28      722.33      9.64 o 
   3   7  30        7.59       16.72      3.31 o 
   4   7  30       65.59       66.02      4.59 o 
   5   7  30       91.94      100.84      6.36 o 
   6   7  30      248.77      256.37     10.95 o 
   7   7  30      156.64      135.04     21.33 o 
   0   8  30     5487.58     5397.70     46.38 o 
   1   8  30       83.20       79.73      4.39 o 
   2   8  30      886.37      857.65     10.67 o 
   3   8  30      293.18      304.27      7.71 o 
   4   8  30      227.77      229.86      7.68 o 
   5   8  30        0.60        5.01      3.99 o 
   6   8  30      296.51      306.25     13.08 o 
   7   8  30      279.60      247.80     21.35 o 
   1   9  30        3.78        7.64      3.16 o 
   2   9  30     2237.12     2161.71     18.68 o 
   3   9  30       25.15       22.14      3.61 o 
   4   9  30       41.75       37.64      4.60 o 
   5   9  30      508.47      492.30     22.13 o 
   6   9  30      319.44      302.53     11.90 o 
   0  10  30      806.75      773.68     14.23 o 
   1  10  30      925.72      914.81     11.31 o 
   2  10  30       56.42       51.71      4.48 o 
   3  10  30        4.21        1.95      3.46 o 
   4  10  30     2576.24     2583.94     24.94 o 
   5  10  30      452.97      430.02     24.00 o 
   6  10  30     1439.91     1461.84     35.96 o 
   1  11  30        9.08        4.13      3.36 o 
   2  11  30     3076.58     3033.83     24.46 o 
   3  11  30       91.81      102.47      5.87 o 
   4  11  30      203.49      192.88      7.68 o 
   5  11  30       21.65       20.28      6.13 o 
   6  11  30      971.86     1001.75     22.38 o 
   0  12  30     4345.80     4299.05     42.93 o 
   1  12  30      247.14      237.59      6.97 o 
   2  12  30     1053.87     1037.80     12.88 o 
   3  12  30        0.23       -3.47      3.96 o 
   4  12  30       73.56       75.22      6.07 o 
   5  12  30       12.66        8.99      6.03 o 
   1  13  30      118.47      134.14      5.90 o 
   2  13  30      298.07      296.27      7.98 o 
   3  13  30      891.08      874.61     14.41 o 
   4  13  30       30.23       28.60      5.51 o 
   5  13  30      159.87      175.28     10.74 o 
   0  14  30     1320.12     1323.66     21.09 o 
   1  14  30        2.02        4.20      3.66 o 
   2  14  30      385.72      398.07      9.42 o 
   3  14  30      141.92      160.41      8.69 o 
   4  14  30       25.39       25.13      6.25 o 
   1  15  30      163.43      142.66      6.65 o 
   2  15  30     1129.01     1107.05     16.56 o 
   3  15  30       31.65       39.88      5.89 o 
   4  15  30        0.07       -2.58      5.99 o 
   0  16  30       25.54       43.32      8.15 o 
   1  16  30       15.06       23.37      5.24 o 
   2  16  30      251.84      261.86     10.46 o 
   3  16  30        1.76       -2.01      5.53 o 
   1  17  30        7.53        5.17      5.63 o 
   2  17  30      346.36      348.39     14.73 o 
   1   1  31     2824.44     2816.08     20.29 o 
   2   1  31       50.62       54.14      3.88 o 
   3   1  31       11.35       12.80      3.05 o 
   4   1  31      186.13      197.13      6.26 o 
   5   1  31       33.66       33.55      5.63 o 
   6   1  31      158.41      171.53     12.89 o 
   7   1  31     1301.27     1411.00     52.78 o 
   0   2  31       34.82       75.00      6.07 o 
   1   2  31      654.03      689.38      9.17 o 
   2   2  31       85.35       96.55      4.31 o 
   3   2  31      234.29      223.49      6.38 o 
   4   2  31       71.51       73.75      5.54 o 
   5   2  31      870.64      909.74     17.09 o 
   6   2  31       42.35       41.98     11.87 o 
   7   2  31       11.08       30.84     13.91 o 
   1   3  31      128.73      135.47      5.19 o 
   2   3  31      212.50      205.11      6.09 o 
   3   3  31     3346.08     3305.01     25.64 o 
   4   3  31      359.77      339.56      9.57 o 
   5   3  31     1979.09     1999.15     23.75 o 
   6   3  31     1015.96     1029.16     28.06 o 
   7   3  31       32.69       34.41     14.90 o 
   0   4  31       43.51       43.13      5.40 o 
   1   4  31       65.70       58.46      3.91 o 
   2   4  31       49.51       52.29      3.74 o 
   3   4  31       48.52       42.74      3.80 o 
   4   4  31      141.56      144.23      7.79 o 
   5   4  31       38.76       40.77      5.28 o 
   6   4  31      210.43      246.01     17.09 o 
   7   4  31      104.98      115.45     17.04 o 
   1   5  31      720.90      677.60      9.22 o 
   2   5  31      690.64      674.80      8.90 o 
   3   5  31      593.44      598.15      8.96 o 
   4   5  31      621.78      665.14     12.00 o 
   5   5  31      543.21      538.46     11.66 o 
   6   5  31      519.86      470.45     61.60 o 
   7   5  31     1290.10     1348.84     51.08 o 
   0   6  31      129.65      133.87      7.33 o 
   1   6  31      427.33      419.75      7.88 o 
   2   6  31        7.95        8.85      3.06 o 
   3   6  31      266.52      262.59      6.79 o 
   4   6  31        1.74        6.99      3.46 o 
   5   6  31      563.54      580.10     11.96 o 
   6   6  31       59.91       65.08      7.01 o 
   7   6  31       20.93       26.79     12.38 o 
   1   7  31      105.24      101.04      4.78 o 
   2   7  31       78.20       72.03      4.37 o 
   3   7  31     2058.64     2065.34     17.79 o 
   4   7  31        7.67        9.25      3.62 o 
   5   7  31       28.40       35.56      4.91 o 
   6   7  31       52.25       41.01      8.78 o 
   7   7  31       32.22       40.31     12.90 o 
   0   8  31       68.90       71.18      7.54 o 
   1   8  31       71.21       76.46      4.46 o 
   2   8  31       33.75       30.78      3.72 o 
   3   8  31        6.63        6.04      3.20 o 
   4   8  31       14.26       22.02      4.00 o 
   5   8  31        0.05       -2.04      4.02 o 
   6   8  31        5.24        9.17      6.49 o 
   1   9  31     1129.40     1084.42     12.38 o 
   2   9  31      216.57      213.34      6.56 o 
   3   9  31     2862.92     2859.61     22.83 o 
   4   9  31       13.84       18.74      4.14 o 
   5   9  31      398.79      388.28     12.22 o 
   6   9  31        3.22        5.73      5.69 o 
   0  10  31       14.03       17.94      4.94 o 
   1  10  31      391.45      400.79      8.33 o 
   2  10  31       80.09       75.66      4.98 o 
   3  10  31        0.35        3.30      3.67 o 
   4  10  31       42.40       40.36      4.89 o 
   5  10  31      129.82      118.83     12.65 o 
   6  10  31        0.22       12.21      7.05 o 
   1  11  31        8.18       12.81      3.59 o 
   2  11  31      233.80      232.76      7.38 o 
   3  11  31      704.39      723.56     11.90 o 
   4  11  31      167.90      171.37      7.41 o 
   5  11  31      252.64      225.64     19.98 o 
   0  12  31      532.32      521.89     13.24 o 
   1  12  31      353.48      343.10      8.25 o 
   2  12  31        0.07        0.68      3.59 o 
   3  12  31        8.64        6.72      4.20 o 
   4  12  31       16.05       11.98      5.10 o 
   5  12  31       12.02       16.24      6.78 o 
   1  13  31      333.98      328.97      8.45 o 
   2  13  31      324.79      335.15      8.56 o 
   3  13  31     1541.63     1539.53     20.53 o 
   4  13  31        6.95        8.69      5.09 o 
   5  13  31      240.59      244.93     13.63 o 
   0  14  31       18.95       18.25      5.67 o 
   1  14  31      750.80      722.45     11.51 o 
   2  14  31        2.40        2.17      4.40 o 
   3  14  31       46.13       50.83      6.59 o 
   4  14  31       88.05       85.14      8.09 o 
   1  15  31     2040.34     2054.47     22.00 o 
   2  15  31      344.38      337.11     10.74 o 
   3  15  31        5.30        6.53      5.15 o 
   0  16  31        7.59       22.73      7.50 o 
   1  16  31        1.53        4.14      4.69 o 
   2  16  31      407.42      393.93     14.68 o 
   0   0  32      344.19      335.99     14.64 o 
   1   0  32      194.78      192.31      8.62 o 
   2   0  32     2934.49     2897.65     30.57 o 
   3   0  32      150.57      153.85      8.30 o 
   4   0  32      778.61      805.22     16.25 o 
   5   0  32       70.70       64.90      9.23 o 
   6   0  32      297.95      289.78     28.89 o 
   7   0  32      120.69      170.43     32.19 o 
   1   1  32     1020.99     1047.53     12.54 o 
   2   1  32       37.02       33.79      3.71 o 
   3   1  32      208.63      210.89      6.54 o 
   4   1  32        3.69        2.57      3.09 o 
   5   1  32       50.44       47.16      6.13 o 
   6   1  32       95.36       92.81     13.70 o 
   7   1  32      423.46      437.53     34.01 o 
   0   2  32      217.75      196.30      9.51 o 
   1   2  32      381.41      390.17      8.01 o 
   2   2  32      992.84     1017.87     11.81 o 
   3   2  32      465.15      470.64      8.82 o 
   4   2  32       21.52       22.10      3.70 o 
   5   2  32      158.49      161.89      9.53 o 
   6   2  32      757.73      783.18     20.97 o 
   7   2  32       16.81       32.66     14.63 o 
   1   3  32     1656.39     1647.34     16.07 o 
   2   3  32      114.32      113.88      5.00 o 
   3   3  32      360.43      375.88      8.23 o 
   4   3  32      179.24      183.52      7.62 o 
   5   3  32       61.78       66.16      5.85 o 
   6   3  32       24.13       21.06      9.03 o 
   7   3  32      202.41      236.62     25.98 o 
   0   4  32      487.24      473.86     12.58 o 
   1   4  32      523.71      525.05      8.76 o 
   2   4  32     2385.47     2401.73     19.81 o 
   3   4  32      646.89      643.37      9.70 o 
   4   4  32      426.98      414.08     13.07 o 
   5   4  32       21.88       29.42      5.14 o 
   6   4  32      374.07      386.19     29.65 o 
   7   4  32        2.26       25.95     14.06 o 
   1   5  32      222.27      223.16      6.27 o 
   2   5  32      807.93      804.81      9.92 o 
   3   5  32      102.22      110.61      5.73 o 
   4   5  32      196.84      190.28      8.11 o 
   5   5  32      246.05      263.33      9.35 o 
   6   5  32      107.51       90.25     11.40 o 
   7   5  32       35.25        7.29     18.90 o 
   0   6  32       95.99      101.66      6.45 o 
   1   6  32       79.82       86.67      4.52 o 
   2   6  32     1607.34     1610.50     14.64 o 
   3   6  32       90.19       85.93      4.55 o 
   4   6  32     1440.92     1448.18     18.58 o 
   5   6  32      215.15      226.44      9.10 o 
   6   6  32      395.21      379.01     18.23 o 
   1   7  32      600.76      594.77      9.07 o 
   2   7  32       42.95       51.18      4.22 o 
   3   7  32      128.50      131.81      5.34 o 
   4   7  32       26.88       27.62      4.19 o 
   5   7  32      208.62      229.82      8.99 o 
   6   7  32       11.83       14.28      6.94 o 
   0   8  32        8.17        3.18      4.35 o 
   1   8  32      220.94      201.62      6.39 o 
   2   8  32      797.02      786.94     10.55 o 
   3   8  32     1379.23     1356.90     13.95 o 
   4   8  32      408.98      413.92      9.77 o 
   5   8  32       14.07       16.41      5.72 o 
   6   8  32      486.42      516.85     16.40 o 
   1   9  32     3324.88     3290.28     24.48 o 
   2   9  32     1401.18     1431.62     14.70 o 
   3   9  32      771.48      752.04     10.98 o 
   4   9  32      116.66      112.33      6.19 o 
   5   9  32      925.87      920.08     19.08 o 
   6   9  32      151.97      181.63     12.43 o 
   0  10  32      858.32      820.70     18.38 o 
   1  10  32     2577.34     2597.87     20.53 o 
   2  10  32     2085.44     2101.61     19.04 o 
   3  10  32     1785.16     1756.85     18.45 o 
   4  10  32      244.95      254.19      8.73 o 
   5  10  32      221.10      217.96     10.25 o 
   1  11  32     1623.29     1596.78     16.49 o 
   2  11  32        1.42        0.56      3.68 o 
   3  11  32      655.54      658.50     11.22 o 
   4  11  32      214.50      226.06      9.31 o 
   5  11  32      210.05      209.17     10.29 o 
   0  12  32      140.41      133.13      7.96 o 
   1  12  32        4.52        2.72      3.50 o 
   2  12  32      601.13      607.38     10.78 o 
   3  12  32      396.87      362.00     11.24 o 
   4  12  32      320.61      331.44     15.49 o 
   5  12  32       51.63       57.19      8.65 o 
   1  13  32       26.83       30.32      4.33 o 
   2  13  32        4.41        6.07      4.21 o 
   3  13  32       16.68       17.58      5.41 o 
   4  13  32       32.21       36.76      6.77 o 
   0  14  32       97.49      101.12      8.23 o 
   1  14  32        0.26       -0.04      4.24 o 
   2  14  32      436.71      453.13     11.58 o 
   3  14  32      116.16       99.87      7.38 o 
   1  15  32      132.31      143.85      7.19 o 
   2  15  32      125.07      145.52      7.95 o 
   3  15  32       22.11       21.10      9.74 o 
   0  16  32      826.28      825.35     23.77 o 
   1  16  32      217.62      237.15     10.35 o 
   1   1  33      987.88      967.21     11.51 o 
   2   1  33      118.70      124.35      5.22 o 
   3   1  33     1466.65     1462.76     15.03 o 
   4   1  33       18.08       18.38      3.70 o 
   5   1  33      513.14      535.27     13.48 o 
   6   1  33       46.42       45.15     14.43 o 
   7   1  33        5.80       39.05     15.23 o 
   0   2  33       64.04       73.49      6.88 o 
   1   2  33      159.47      167.17      5.89 o 
   2   2  33        4.08       10.97      3.27 o 
   3   2  33        2.29        3.22      3.25 o 
   4   2  33       40.69       43.24      4.36 o 
   5   2  33      314.79      324.99     12.11 o 
   6   2  33        1.64        3.73      7.29 o 
   7   2  33      115.12       97.94     19.17 o 
   1   3  33      817.67      782.71     10.86 o 
   2   3  33      684.34      684.83      9.87 o 
   3   3  33       12.87       15.70      3.60 o 
   4   3  33      282.41      260.73      8.93 o 
   5   3  33      702.38      686.02     16.46 o 
   6   3  33      242.56      218.93     18.10 o 
   7   3  33     1341.86     1373.83     53.01 o 
   0   4  33     1473.13     1486.29     22.04 o 
   1   4  33       27.40       34.60      3.89 o 
   2   4  33        2.40       10.16      4.55 o 
   3   4  33        6.08        5.03      3.26 o 
   4   4  33      642.58      630.68     12.93 o 
   5   4  33      162.68      162.87      8.30 o 
   6   4  33       20.82       13.53      9.86 o 
   1   5  33      116.22      130.72      5.51 o 
   2   5  33      952.83      935.39     14.99 o 
   3   5  33     1666.12     1670.23     17.66 o 
   4   5  33       10.79       14.21      4.71 o 
   5   5  33     1172.99     1206.33     19.45 o 
   6   5  33     1210.48     1198.86    102.24 o 
   0   6  33      519.34      514.08     11.88 o 
   1   6  33      101.90      109.89      5.04 o 
   2   6  33        8.84       11.86      3.26 o 
   3   6  33      108.43      122.02      5.32 o 
   4   6  33      622.11      617.28     12.11 o 
   5   6  33      178.57      175.29     10.38 o 
   6   6  33        0.61       -5.42      7.12 o 
   1   7  33     2157.53     2092.18     18.05 o 
   2   7  33      978.12     1005.25     11.97 o 
   3   7  33       73.08       75.79      4.61 o 
   4   7  33       65.09       57.97      5.88 o 
   5   7  33     1304.23     1313.34     23.18 o 
   6   7  33      185.61      182.36     13.53 o 
   0   8  33      225.35      219.64      9.12 o 
   1   8  33       72.89       71.92      4.68 o 
   2   8  33      123.60      117.87      5.43 o 
   3   8  33       12.82       15.34      3.70 o 
   4   8  33      294.93      302.83      9.30 o 
   5   8  33       16.23       20.19      5.80 o 
   6   8  33        3.12       13.75      7.77 o 
   1   9  33      867.56      860.31     11.40 o 
   2   9  33        9.62        1.17      3.50 o 
   3   9  33       29.11       24.98      4.24 o 
   4   9  33        1.08        4.74      4.02 o 
   5   9  33      718.68      747.53     15.97 o 
   0  10  33      748.38      754.95     19.17 o 
   1  10  33      152.50      167.04      6.07 o 
   2  10  33       53.47       51.80      4.64 o 
   3  10  33       64.15       63.41      4.94 o 
   4  10  33        9.16        9.10      5.04 o 
   5  10  33        1.44        1.54      5.60 o 
   1  11  33      458.51      475.53      9.25 o 
   2  11  33      421.77      422.32      9.46 o 
   3  11  33      173.68      186.05      7.80 o 
   4  11  33       80.88       83.49      6.94 o 
   5  11  33      980.48     1009.54     20.08 o 
   0  12  33      998.87     1023.64     18.37 o 
   1  12  33        2.17       -0.04      3.44 o 
   2  12  33      239.29      248.97      8.60 o 
   3  12  33        2.98       -2.66      4.84 o 
   4  12  33      320.65      324.71     11.47 o 
   1  13  33     1268.73     1283.46     15.97 o 
   2  13  33     1023.68     1028.67     15.61 o 
   3  13  33       44.69       46.00      6.17 o 
   4  13  33        2.13        9.76      6.85 o 
   0  14  33      928.77      947.61     19.62 o 
   1  14  33      176.82      170.76      7.58 o 
   2  14  33       22.13       19.83      5.51 o 
   3  14  33      143.72      159.38      9.85 o 
   1  15  33      549.15      569.81     13.77 o 
   2  15  33      159.62      162.28      9.53 o 
   0   0  34     3747.94     3674.75     58.72 o 
   1   0  34      963.52      977.72     17.20 o 
   2   0  34      245.75      236.92     11.02 o 
   3   0  34      291.64      294.97     10.68 o 
   4   0  34      802.56      818.91     19.98 o 
   5   0  34      756.15      767.28     21.87 o 
   6   0  34      469.78      466.36     28.80 o 
   1   1  34      128.73      141.69      5.79 o 
   2   1  34     1289.12     1246.66     13.95 o 
   3   1  34       91.49      100.91      5.07 o 
   4   1  34      308.47      300.19      8.04 o 
   5   1  34       37.18       35.64      6.51 o 
   6   1  34     1164.63     1188.18     34.69 o 
   0   2  34      210.13      193.39      9.95 o 
   1   2  34       40.36       41.60      4.23 o 
   2   2  34     1048.33     1028.33     12.61 o 
   3   2  34        5.38        4.51      3.34 o 
   4   2  34     1742.13     1752.36     24.69 o 
   5   2  34       35.23       42.57      7.60 o 
   6   2  34      967.73      928.25     28.49 o 
   1   3  34      300.99      319.04      8.00 o 
   2   3  34      327.49      327.00      7.75 o 
   3   3  34       72.94       82.19      4.97 o 
   4   3  34        1.36       -0.01      4.18 o 
   5   3  34        1.08        0.05      5.98 o 
   6   3  34      208.66      153.65     56.23 o 
   0   4  34      690.00      684.71     19.44 o 
   1   4  34       47.86       51.47      4.39 o 
   2   4  34      774.14      798.99     10.93 o 
   3   4  34      270.81      263.43      7.56 o 
   4   4  34      690.66      674.88     13.55 o 
   5   4  34        3.77       -3.07      4.42 o 
   6   4  34     1298.74     1298.48     74.20 o 
   1   5  34       85.23       79.72      4.83 o 
   2   5  34        1.25        4.10      3.30 o 
   3   5  34      383.17      399.22      8.98 o 
   4   5  34       12.64       16.50      5.04 o 
   5   5  34       35.66       40.21      5.94 o 
   6   5  34      182.28      186.82     15.34 o 
   0   6  34     1192.29     1202.02     19.20 o 
   1   6  34        0.91       -3.18      3.18 o 
   2   6  34      435.95      425.96      9.10 o 
   3   6  34       21.64       28.55      3.95 o 
   4   6  34       11.62       16.89      4.97 o 
   5   6  34        6.71       16.17      6.34 o 
   6   6  34      792.77      848.68     24.19 o 
   1   7  34      249.08      242.25      6.94 o 
   2   7  34      917.11      886.31     11.28 o 
   3   7  34       27.20       26.70      3.99 o 
   4   7  34      139.41      129.37      7.49 o 
   5   7  34       25.22       28.84      6.72 o 
   6   7  34      210.92      189.99     17.26 o 
   0   8  34      155.49      175.85      8.59 o 
   1   8  34      113.26      111.63      5.38 o 
   2   8  34      611.87      610.24     11.17 o 
   3   8  34       28.33       34.45      4.15 o 
   4   8  34      462.00      467.01     10.80 o 
   5   8  34      475.46      501.29     13.89 o 
   1   9  34       78.69       73.51      4.85 o 
   2   9  34      762.29      728.87     10.97 o 
   3   9  34        0.76        0.15      3.61 o 
   4   9  34       19.55       14.53      4.29 o 
   5   9  34       30.53       40.29      7.05 o 
   0  10  34     2229.06     2212.84     27.46 o 
   1  10  34      182.14      185.11      6.47 o 
   2  10  34      950.42      965.15     12.77 o 
   3  10  34      135.37      133.60      6.96 o 
   4  10  34       46.02       46.17      6.06 o 
   5  10  34        0.39        5.32      6.26 o 
   1  11  34      504.03      514.02      9.78 o 
   2  11  34      896.50      897.40     13.79 o 
   3  11  34        0.33        3.92      4.71 o 
   4  11  34      105.58      101.86      7.39 o 
   0  12  34       27.19       27.69      6.12 o 
   1  12  34       63.73       62.03      5.47 o 
   2  12  34      434.72      409.81     10.75 o 
   3  12  34       20.92       23.44      5.51 o 
   4  12  34     1183.94     1203.15     21.27 o 
   1  13  34        9.50       10.00      4.50 o 
   2  13  34       42.93       46.75      5.45 o 
   3  13  34      279.45      284.17     12.27 o 
   0  14  34      488.80      528.01     16.47 o 
   1  14  34        3.99        8.98      4.78 o 
   2  14  34      303.75      314.58     11.74 o 
   1   1  35      936.97      927.64     15.62 o 
   2   1  35       45.65       58.79      4.64 o 
   3   1  35      946.62      965.20     12.85 o 
   4   1  35       13.48       18.01      4.03 o 
   5   1  35      923.81      942.18     19.26 o 
   6   1  35      207.17      208.97     17.83 o 
   0   2  35      238.45      240.48     11.03 o 
   1   2  35      172.72      181.57      6.68 o 
   2   2  35      226.18      225.58      7.18 o 
   3   2  35      187.03      193.76      6.77 o 
   4   2  35      112.72      116.11      7.02 o 
   5   2  35      149.52      130.80     10.05 o 
   6   2  35        6.53       11.49      7.73 o 
   1   3  35     1116.72     1103.68     13.42 o 
   2   3  35      249.36      257.05      8.02 o 
   3   3  35      127.87      117.63      5.62 o 
   4   3  35      215.04      208.78      8.63 o 
   5   3  35       60.20       58.27      8.64 o 
   6   3  35       55.76       33.33     14.58 o 
   0   4  35      229.30      220.46     10.19 o 
   1   4  35      510.18      496.82      9.61 o 
   2   4  35      195.99      174.50      6.28 o 
   3   4  35      202.63      216.24      7.38 o 
   4   4  35      144.92      137.19      7.76 o 
   5   4  35      635.25      664.85     14.09 o 
   6   4  35       40.45       47.16     12.01 o 
   1   5  35       42.21       32.30      4.10 o 
   2   5  35      103.30      107.26      5.49 o 
   3   5  35     2362.99     2362.38     23.21 o 
   4   5  35        5.90       -1.16      4.68 o 
   5   5  35     1449.38     1453.87     27.27 o 
   6   5  35      296.34      300.44     64.36 o 
   0   6  35      320.31      345.02     13.15 o 
   1   6  35       42.72       42.69      4.62 o 
   2   6  35        6.48        3.66      3.58 o 
   3   6  35       40.83       37.85      4.44 o 
   4   6  35      583.38      573.39     13.44 o 
   5   6  35       42.36       43.90      7.11 o 
   1   7  35     1865.67     1871.27     17.36 o 
   2   7  35      853.99      864.47     11.08 o 
   3   7  35      150.96      155.75      6.43 o 
   4   7  35      148.43      156.59      8.81 o 
   5   7  35      106.45      105.67     11.86 o 
   0   8  35      248.06      252.75     10.90 o 
   1   8  35       99.32       94.76      5.35 o 
   2   8  35        0.00        2.82      3.39 o 
   3   8  35       40.67       40.39      4.52 o 
   4   8  35      194.64      193.14      9.90 o 
   5   8  35      147.27      152.15     13.04 o 
   1   9  35      433.60      434.76      9.34 o 
   2   9  35       42.58       47.06      4.71 o 
   3   9  35      689.69      694.26     12.40 o 
   4   9  35       11.86       10.33      5.20 o 
   5   9  35      119.57      123.85     14.59 o 
   0  10  35      528.20      547.10     16.03 o 
   1  10  35        7.46        8.60      3.69 o 
   2  10  35       18.57       24.71      4.76 o 
   3  10  35       12.10       17.70      5.04 o 
   4  10  35      439.98      451.05     13.40 o 
   1  11  35        5.17        8.73      4.19 o 
   2  11  35      590.16      602.55     12.32 o 
   3  11  35      969.67      995.00     15.57 o 
   4  11  35       76.02       92.88      8.27 o 
   0  12  35      316.85      333.59     14.05 o 
   1  12  35      128.71      130.23      6.71 o 
   2  12  35       65.99       57.06      5.74 o 
   3  12  35       63.50       67.89      7.49 o 
   1  13  35     1328.95     1349.44     17.70 o 
   2  13  35      464.59      466.05     12.40 o 
   0  14  35      127.93      130.09     10.73 o 
   1  14  35      179.99      164.31     32.76 o 
   0   0  36     1641.05     1689.23     42.22 o 
   1   0  36       94.94       89.11      7.62 o 
   2   0  36      941.56      908.40     17.19 o 
   3   0  36      619.32      607.18     15.13 o 
   4   0  36        5.37        9.27      5.43 o 
   5   0  36      215.48      253.70     15.40 o 
   6   0  36       61.02       68.98     14.71 o 
   1   1  36      464.10      468.08     12.37 o 
   2   1  36      148.03      151.52      6.29 o 
   3   1  36     1417.98     1431.96     16.33 o 
   4   1  36       25.74       29.79      4.45 o 
   5   1  36      947.78      923.83     20.57 o 
   6   1  36       16.03       36.69     13.52 o 
   0   2  36        9.81       13.46      7.53 o 
   1   2  36      589.78      596.18     10.67 o 
   2   2  36      646.35      643.18     10.88 o 
   3   2  36      195.09      195.27      6.91 o 
   4   2  36      937.29      972.96     16.04 o 
   5   2  36        0.55        0.03      6.51 o 
   6   2  36      515.96      451.63     48.49 o 
   1   3  36      234.01      238.37      7.60 o 
   2   3  36      145.20      143.02      6.23 o 
   3   3  36      195.79      207.40      7.11 o 
   4   3  36       14.90       11.41      4.82 o 
   5   3  36       96.37       81.83      8.84 o 
   0   4  36      558.96      542.66     15.24 o 
   1   4  36       11.02       14.62      3.72 o 
   2   4  36     1068.68     1026.62     12.84 o 
   3   4  36      235.27      240.84      8.70 o 
   4   4  36      882.05      893.32     15.86 o 
   5   4  36      174.33      173.36     10.55 o 
   1   5  36        0.37        9.24      3.83 o 
   2   5  36       12.31       12.76      3.82 o 
   3   5  36      138.39      134.42      6.92 o 
   4   5  36        0.07       -5.45      5.45 o 
   5   5  36      445.50      491.58     16.02 o 
   0   6  36      662.81      694.34     16.26 o 
   1   6  36       55.17       43.63      4.50 o 
   2   6  36      417.29      408.80      9.05 o 
   3   6  36      484.48      474.14     10.37 o 
   4   6  36        5.66        5.15      5.81 o 
   5   6  36      184.63      198.99     11.15 o 
   1   7  36      194.52      203.16      7.04 o 
   2   7  36      163.12      163.37      6.39 o 
   3   7  36      943.47      910.39     13.80 o 
   4   7  36       33.25       55.01      7.08 o 
   5   7  36      147.87      153.86     10.69 o 
   0   8  36      171.59      168.76      8.72 o 
   1   8  36      527.76      515.72      9.69 o 
   2   8  36      697.43      731.56     10.57 o 
   3   8  36      150.96      144.91      7.45 o 
   4   8  36      669.71      702.25     15.36 o 
   1   9  36      308.53      304.30      8.75 o 
   2   9  36      123.74      118.99      6.25 o 
   3   9  36      126.69      120.69      7.07 o 
   4   9  36        4.59       15.53      5.92 o 
   0  10  36     1065.19     1070.92     20.58 o 
   1  10  36       38.73       43.96      4.92 o 
   2  10  36      719.03      702.02     12.24 o 
   3  10  36      314.16      324.51     10.31 o 
   4  10  36      296.79      306.06     28.85 o 
   1  11  36     1054.11     1045.96     14.91 o 
   2  11  36       15.82       14.89      4.89 o 
   3  11  36      397.25      402.02     13.32 o 
   0  12  36       35.40       39.45      7.32 o 
   1  12  36      269.55      274.55     11.58 o 
   2  12  36      228.17      253.40      9.56 o 
   1  13  36      134.20      150.37      8.30 o 
   1   1  37      731.91      726.28     12.80 o 
   2   1  37      159.53      168.97      6.62 o 
   3   1  37      442.61      450.11      9.85 o 
   4   1  37       21.63       22.79      5.39 o 
   5   1  37      813.79      799.99     19.53 o 
   0   2  37        0.18       15.11      5.71 o 
   1   2  37       14.66       24.07      4.38 o 
   2   2  37      168.23      178.05      6.97 o 
   3   2  37       66.72       67.25      5.12 o 
   4   2  37      329.52      321.46     12.06 o 
   5   2  37       19.14       11.86      6.93 o 
   1   3  37      120.92      119.38      6.02 o 
   2   3  37     1007.72      993.01     13.74 o 
   3   3  37      889.53      898.47     14.63 o 
   4   3  37      100.17       98.04      8.43 o 
   5   3  37      469.28      500.03     23.01 o 
   0   4  37      105.87      119.28      8.97 o 
   1   4  37       32.57       34.89      4.51 o 
   2   4  37       82.52       89.78      5.43 o 
   3   4  37        1.63       11.16      4.16 o 
   4   4  37      629.16      656.12     18.78 o 
   5   4  37      176.36      181.00     11.94 o 
   1   5  37      872.61      873.37     12.58 o 
   2   5  37      281.51      284.92      8.08 o 
   3   5  37       45.56       38.51      5.21 o 
   4   5  37       71.88       57.95      7.90 o 
   5   5  37      447.63      495.76     22.61 o 
   0   6  37      635.60      633.34     15.87 o 
   1   6  37        0.27       -0.52      3.77 o 
   2   6  37        6.27        7.03      3.80 o 
   3   6  37        0.61        2.01      4.80 o 
   4   6  37       57.41       52.55      7.53 o 
   1   7  37      868.61      856.18     12.35 o 
   2   7  37      195.65      190.41      7.63 o 
   3   7  37      894.48      886.57     14.98 o 
   4   7  37      127.92      136.41      9.46 o 
   0   8  37      354.49      367.55     14.55 o 
   1   8  37        8.53       11.99      4.77 o 
   2   8  37      171.66      166.12      7.37 o 
   3   8  37        0.00        4.62      5.09 o 
   4   8  37        4.88       -0.41      6.91 o 
   1   9  37      288.10      291.81      9.40 o 
   2   9  37       30.49       29.43      4.91 o 
   3   9  37       62.78       66.44      6.42 o 
   0  10  37       12.84       18.51      6.62 o 
   1  10  37        1.93        3.18      4.38 o 
   2  10  37       41.80       46.90      5.34 o 
   3  10  37        0.53       -4.15      5.26 o 
   1  11  37      677.94      678.07     12.78 o 
   2  11  37       24.24       31.93      5.69 o 
   0  12  37       31.57       44.28      9.78 o 
   1  12  37        2.42        0.07      4.94 o 
   0   0  38     2687.56     2655.80     57.36 o 
   1   0  38       14.14       21.21      6.34 o 
   2   0  38       40.46       41.71      7.00 o 
   3   0  38        3.04        3.71      8.05 o 
   4   0  38     2829.53     2922.55     53.43 o 
   5   0  38      389.06      482.90     62.28 o 
   1   1  38        1.71       20.60      4.34 o 
   2   1  38     3301.16     3335.35     28.07 o 
   3   1  38      490.84      494.94     12.96 o 
   4   1  38      105.91      111.43      8.95 o 
   5   1  38      170.60      165.40     16.19 o 
   0   2  38     2455.16     2370.82     32.95 o 
   1   2  38       32.14       32.49      4.75 o 
   2   2  38     1700.41     1691.23     18.61 o 
   3   2  38        0.02        0.70      4.72 o 
   4   2  38      249.54      277.27     12.11 o 
   5   2  38       16.32       22.57      9.53 o 
   1   3  38        1.76        9.04      3.98 o 
   2   3  38       49.66       53.53      5.33 o 
   3   3  38        1.11        9.92      5.02 o 
   4   3  38       49.09       47.43      7.46 o 
   0   4  38      281.60      266.28     12.45 o 
   1   4  38        3.70        6.36      3.94 o 
   2   4  38      491.17      478.41     10.71 o 
   3   4  38       55.76       54.91      6.60 o 
   4   4  38      325.40      324.61     13.00 o 
   1   5  38       39.58       60.73      4.98 o 
   2   5  38       27.28       23.16      4.89 o 
   3   5  38       89.93       78.41      7.07 o 
   4   5  38       88.82       93.68      8.82 o 
   0   6  38        7.80       24.33      7.56 o 
   1   6  38        0.10       -0.71      4.48 o 
   2   6  38      203.93      192.83      8.02 o 
   3   6  38       20.83       19.39      5.82 o 
   4   6  38      690.18      670.97     21.00 o 
   1   7  38       32.64       33.66      5.76 o 
   2   7  38     1078.43     1082.07     22.90 o 
   3   7  38      156.71      164.33      8.58 o 
   4   7  38        8.42        0.97     13.59 o 
   0   8  38     2901.53     2914.73     38.83 o 
   1   8  38      147.18      151.51      7.90 o 
   2   8  38      821.00      859.02     14.52 o 
   3   8  38       25.68       29.88      7.09 o 
   1   9  38        9.79       11.96      5.00 o 
   2   9  38      752.50      779.37     13.83 o 
   3   9  38        0.03        6.68      6.25 o 
   0  10  38       15.37       19.01      6.85 o 
   1  10  38        0.04        2.24      4.66 o 
   2  10  38      278.22      273.32      9.77 o 
   1  11  38      181.17      169.22     13.30 o 
   1   1  39      744.01      718.41     13.63 o 
   2   1  39      235.76      282.19      9.72 o 
   3   1  39      679.54      685.12     14.95 o 
   4   1  39       12.41        2.13      7.55 o 
   0   2  39        4.95       32.22      7.36 o 
   1   2  39       62.14       64.96      6.27 o 
   2   2  39      136.23      140.53      7.78 o 
   3   2  39      162.46      173.48      9.36 o 
   4   2  39      101.68       92.47     11.34 o 
   1   3  39      159.23      165.42      8.33 o 
   2   3  39        7.26       14.33      5.41 o 
   3   3  39     2259.29     2306.02     28.42 o 
   4   3  39      241.07      263.16     25.12 o 
   0   4  39      169.72      172.45     13.15 o 
   1   4  39      728.67      754.70     14.66 o 
   2   4  39        1.99        5.98      5.18 o 
   3   4  39      432.79      446.24     13.08 o 
   4   4  39       35.18       39.73      9.20 o 
   1   5  39     2031.93     2004.22     24.47 o 
   2   5  39       37.10       36.13      5.96 o 
   3   5  39        4.14        5.72      5.49 o 
   0   6  39      220.30      243.33     15.08 o 
   1   6  39       19.55       19.86      5.47 o 
   2   6  39        0.45        3.32      4.81 o 
   3   6  39       17.33       30.98      7.10 o 
   1   7  39      469.10      488.64     13.03 o 
   2   7  39      130.47      131.19      7.48 o 
   3   7  39      901.68      895.26     19.17 o 
   0   8  39       55.83       70.98      8.79 o 
   1   8  39        2.41        7.65      5.15 o 
   2   8  39      156.86      179.32      8.82 o 
   1   9  39      168.26      212.90     10.30 o 
   2   9  39        7.34       12.37     13.76 o 
   0  10  39       17.13        8.90     19.42 o 
   0   0  40     2054.23     2056.19     64.80 o 
   1   0  40     1018.60     1019.70     26.67 o 
   2   0  40      337.03      387.96     17.49 o 
   3   0  40      170.32      159.94     15.26 o 
   1   1  40      497.05      502.55     15.87 o 
   2   1  40       12.39       22.66      6.03 o 
   3   1  40      226.52      210.74     11.19 o 
   0   2  40     1159.52     1214.50     34.10 o 
   1   2  40        5.20       11.79      5.81 o 
   2   2  40       12.46       14.09      5.74 o 
   3   2  40      344.22      365.63     13.70 o 
   1   3  40      139.03      145.21      9.44 o 
   2   3  40      141.26      140.83      8.50 o 
   3   3  40      108.53      134.82     10.12 o 
   0   4  40      728.08      730.39     22.01 o 
   1   4  40      128.60      142.70      8.97 o 
   2   4  40      191.96      192.82      9.52 o 
   3   4  40       80.91       97.64      9.86 o 
   1   5  40       15.00       33.08      6.00 o 
   2   5  40       12.89       13.70      5.74 o 
   3   5  40      100.59      108.82      9.68 o 
   0   6  40      936.79      953.94     25.16 o 
   1   6  40      217.35      211.70      9.69 o 
   2   6  40      160.38      164.45      8.94 o 
   1   7  40      540.00      572.05     14.17 o 
   2   7  40       10.45       13.87      5.80 o 
   0   8  40     1485.47     1584.14     30.60 o 
   1   8  40        1.97        5.06      5.68 o 
   1   1  41      221.33      229.01     10.95 o 
   2   1  41     1103.00     1156.36     19.70 o 
   3   1  41      213.79      218.83     26.67 o 
   0   2  41     1961.99     2028.07     60.33 o 
   1   2  41       44.73       44.31      7.18 o 
   2   2  41        3.06        2.17      5.47 o 
   1   3  41     1392.01     1406.22     22.16 o 
   2   3  41      559.44      566.56     15.43 o 
   0   4  41      117.53      139.38     12.81 o 
   1   4  41      194.71      179.51      9.93 o 
   2   4  41       28.59       32.28      7.28 o 
   1   5  41      781.85      779.43     16.07 o 
   2   5  41      890.07      885.28     24.70 o 
   0   6  41       97.01      142.94     18.71 o 
   1   6  41      154.25      171.34      9.76 o 
   0   0  42      319.45      298.75     33.23 o 
   1   0  42        9.43       -7.44      8.16 o 
   1   1  42      139.25      148.54      9.51 o 
   0   2  42        4.43       47.32     11.71 o 
   1   2  42      464.81      459.20     17.53 o 
   1   3  42      285.91      311.70     13.97 o 
   0   4  42      504.05      496.13     36.23 o 
                                                 
